# Supplementary material for: Digital inclusive finance and asset allocation of Chinese residents: Evidence from the China Household Finance Survey
Source: PLoS One. 2022 May 5;17(5):e0267055. doi: 10.1371/journal.pone.0267055 (PMC9070950; doi:10.1371/journal.pone.0267055)
Supplement: S1 Dataset — (XLSX) [file pone.0267055.s001.xlsx]

## Sheet: 2011
Fin	Riskasset	Years of Education	Gender	Age	Family assets	Family income	Availability of finance-related practitioners	Marriage	Percentage of children	Proportion of elderly people
0.933	0.058	14.355	1	69.014	2454.05	378.062	0	1	0.366607	0.509848
0.295	0.26	17.578	1	56.205	1865.89	670.479	0	1	0.0601337	0.442598
0.806	0.015	17.904	1	42.799	998.95	582.69	0	1	0.568651	0.5069
0.232	0.253	2.238	0	10.116	1076.17	740.19	0	1	0.0399915	0.382781
0.656	0.045	4.908	0	13.05	1328.65	139.033	0	1	0.242915	0.529246
0.958	0.284	12.567	0	10.021	548.211	310.034	0	1	0.460616	0.475903
0.851	0.164	14.023	0	63.475	2637.3	678.424	0	1	0.395795	0.00241401
0.961	0.151	2.524	1	65.975	2056.89	397.983	0	1	0.12252	0.699316
0.006	0.455	4.422	0	51.02	2352.94	667.838	0	1	0.554588	0.60126
0.343	0.028	12.012	0	43.933	2581.46	714.077	0	1	0.0943571	0.00181585
0.404	0.427	7.418	0	37.011	1591.62	210.68	0	1	0.248939	0.0781884
0.653	0.402	5.085	0	65.392	303.233	309.738	0	0	0.518241	0.372954
0.657	0.063	4.701	1	3.196	2047.37	197.749	1	1	0.0468215	0.292929
0.443	0.047	16.668	1	20.588	1591.14	559.263	0	1	0.344688	0.44264
0.826	0.42	7.814	1	73.996	2645.93	266.208	0	1	0.421082	0.647191
0.633	0.152	4.264	0	25.965	2007.83	269.805	0	1	0.519633	0.075219
0.203	0.455	11.673	0	63.696	844.669	253.983	0	1	0.0280343	0.208289
0.406	0.339	16.399	1	59.979	1382.47	378.79	0	1	0.0289315	0.180688
0.502	0.172	14.189	1	38.529	1547.97	704.378	0	0	0.132701	0.0287759
0.463	0.516	3.936	0	16.225	2401.28	426.305	0	1	0.147386	0.298227
0.897	0.123	2.79	0	45.466	851.528	93.681	0	0	0.489145	0.2699
0.74	0.184	18.092	0	38.63	1834.02	685.277	1	1	0.515256	0.501431
0.629	0.18	9.639	0	23.84	2542.33	286.38	0	1	0.556676	0.657616
0.414	0.082	18.025	1	33.005	2229.97	241.484	0	0	0.151378	0.415958
0.45	0.221	4.131	1	53.434	372.063	291.73	0	1	0.475741	0.172826
0.744	0.428	3.482	1	58.493	2436.14	258.49	0	1	0.481179	0.118757
0.535	0.314	13.537	0	64.938	1473.09	40.362	0	1	0.517289	0.0442854
0.719	0.061	18.175	1	21.756	607.922	425.485	1	0	0.587786	0.688891
0.138	0.096	2.979	1	62.799	1141.13	389.24	0	1	0.331761	0.10799
0.747	0.062	6.549	0	56.261	2076.01	309.351	0	1	0.0577166	0.0926725
0.707	0.278	12.977	0	61.83	1302.99	187.799	0	1	0.0330882	0.260585
0.788	0.126	5.524	0	5.132	1672.64	314.201	1	0	0.466073	0.496689
0.563	0.48	15.159	1	60.577	585.571	512.431	0	1	0.133305	0.201709
0.04	0.492	15.619	1	17.013	1430.4	462.595	0	0	0.202814	0.698141
0.456	0.388	12.072	1	35.904	1299.69	725.756	0	1	0.17163	0.270135
0.078	0.033	17.946	0	26.105	2406.6	692.039	0	0	0.0597858	0.433241
0.122	0.258	5.914	0	3.44	926.732	84.575	0	1	0.331504	0.268319
0.152	0.481	8.858	0	72.937	2429.68	475.731	0	0	0.247786	0.154582
0.71	0.164	4.113	1	65.003	294.599	465.942	0	1	0.584985	0.177035
0.896	0.013	11.693	0	18.991	1699.83	53.544	0	1	0.574749	0.148152
0.176	0.018	17.615	0	65.932	2154.77	555.324	0	1	0.123051	0.422687
0.519	0.381	15.295	0	26.945	581.052	351.015	1	1	0.460543	0.575924
0.783	0.264	3.132	1	19.764	215.845	149.392	0	1	0.595019	0.614249
0.426	0.493	6.833	1	54.66	658.515	273.243	0	1	0.368108	0.269558
0.246	0.381	16.054	0	62.074	110.463	47.465	0	1	0.167364	0.649776
0.033	0.189	17.025	0	24.059	1628.98	75.855	0	1	0.569439	0.249434
0.566	0.056	7.893	1	74.814	61.645	707.497	0	0	0.39704	0.44326
0.132	0.348	10.404	1	37.232	2506.1	725.551	0	0	0.412934	0.292181
0.692	0.516	12.642	1	68.52	1655.53	273.676	0	1	0.368822	0.577654
0.188	0.166	9.774	0	60.281	172.756	600.175	0	1	0.491379	0.00414441
0.85	0.512	17.851	0	45.326	889.372	49.969	0	1	0.450472	0.487374
0.598	0.502	4.658	1	38.621	590.896	553.616	0	1	0.200818	0.0652852
0.044	0.438	8.264	1	22.196	1487.94	195.495	0	1	0.543016	0.351228
0.215	0.511	3.452	1	51.837	1956.11	572.308	0	1	0.207886	0.677099
0.709	0.043	8.099	1	2.569	1410.96	339.404	0	1	0.425349	0.37007
0.341	0.112	7.345	0	52.178	2507.31	65.906	0	1	0.37741	0.264794
0.606	0.011	10.077	1	24.599	1330.43	506.808	0	1	0.0858425	0.353514
0.123	0.513	7.868	0	4.579	1007.18	140.285	0	1	0.23321	0.537214
0.053	0.238	16.849	1	70.95	2124.27	37.834	1	1	0.573559	0.380731
0.318	0.466	15.407	1	55.794	2166.55	70.619	0	1	0.503757	0.383871
0.826	0.338	7.045	0	13.754	182.6	128.241	1	1	0.263973	0.671075
0.121	0.43	6.267	0	8.364	1278.14	371.573	0	1	0.217609	0.476373
0.503	0.288	14.457	1	10.139	216.652	589.907	1	1	0.293271	0.339158
0.923	0.208	9.002	0	53.743	705.8	570.669	0	1	0.437819	0.12664
0.577	0.461	2.481	1	17.907	1993.31	588.677	1	1	0.445582	0.150716
0.798	0.269	12.827	1	40.195	1892.6	646.095	0	1	0.130302	0.626682
0.187	0.178	13.55	1	36.866	1101.99	535.403	0	0	0.355766	0.381265
0.895	0.119	14.279	1	25.611	1291.86	614.017	0	1	0.329582	0.639009
0.712	0.246	6.378	0	22.031	1172.52	226.116	0	1	0.290066	0.144371
0.214	0.306	12.787	1	40.993	1278.71	480.307	0	1	0.365215	0.413544
0.637	0.259	4.262	0	11.887	2386.11	202.006	0	1	0.562682	0.537214
0.312	0.047	10.772	1	43.59	2030.1	721.681	0	0	0.523496	0.261162
0.922	0.3	17.81	0	69.179	230.047	52.565	0	0	0.415534	0.18887
0.952	0.082	17.361	1	27.747	109.091	676.443	1	1	0.413666	0.403867
0.202	0.141	4.124	0	74.748	2563.55	215.529	0	1	0.503299	0.524482
0.75	0.478	4.866	0	42.447	1932.62	736.024	0	1	0.562206	0.136424
0.356	0.444	2.194	1	71.776	1453.72	230.943	0	1	0.362743	0.517475
0.198	0.212	15.089	1	39.922	156.134	556.781	1	1	0.247475	0.458641
0.829	0.103	10.635	1	73.872	816.831	565.205	1	1	0.579931	0.127259
0.936	0.188	4.202	1	21.548	1852.74	479.852	0	1	0.385101	0.360073
0.192	0.051	12.684	1	28.894	472.603	56.116	1	1	0.174175	0.0502457
0.895	0.115	17.785	1	51.858	136.122	351.516	0	1	0.456551	0.249605
0.7	0.162	10.049	0	60.527	558.943	620.574	0	1	0.170531	0.184469
0.197	0.398	10.453	0	15.134	2118.38	545.124	0	1	0.515751	0.603354
0.146	0.225	18.477	1	50.584	296.132	531.259	0	1	0.207373	0.560051
0.706	0.139	16.731	1	20.057	1515.86	277.569	0	1	0.484292	0.148985
0.535	0.01	17.401	0	8.287	1600.02	123.21	0	1	0.297079	0.357744
0.355	0.092	3.356	0	18.28	2567.26	157.36	0	1	0.1314	0.596411
0.598	0.209	14.317	1	71.3	2284.76	50.493	1	1	0.100693	0.0606708
0.653	0.162	13.289	1	49.116	1557.65	155.175	0	1	0.00498062	0.151848
0.861	0.148	12.309	1	64.471	1510.61	57.186	1	1	0.468654	0.00183721
0.092	0.216	16.438	0	18.763	1430.89	624.899	1	0	0.00900906	0.405063
0.397	0.48	7.982	1	59.534	575.727	183.61	0	1	0.510715	0.114805
0.778	0.019	7.571	0	31.112	2441.3	51.517	0	1	0.386639	0.440547
0.744	0.152	17.591	0	13.174	1638.75	438.348	0	1	0.067861	0.408951
0.314	0.371	5.296	0	26.196	1411.2	129.038	0	1	0.240956	0.08511
0.099	0.227	18.033	1	13.65	2520.54	137.849	0	1	0.13986	0.307755
0.627	0.085	7.331	1	74.315	518.678	576.406	0	1	0.483175	0.550417
0.293	0.118	15.205	1	70.487	1336.16	639.789	0	1	0.549297	0.0488784
0.129	0.518	16.889	0	26.722	890.663	300.108	0	0	0.31453	0.0493484
0.712	0.122	18.589	0	33.066	1183.41	622.122	0	1	0.0730613	0.384533
0.754	0.067	8.734	0	39.951	403.532	334.896	0	1	0.499582	0.046379
0.116	0.178	14.574	1	63.346	2291.86	39.792	0	0	0.218891	0.677099
0.039	0.154	3.702	0	50.604	2415.8	637.353	0	0	0.448842	0.33104
0.955	0.166	14.441	0	50.737	1779.8	165.101	0	0	0.141948	0.0968169
0.942	0.067	11.158	1	20.918	2088.28	352.221	0	1	0.373986	0.469515
0.042	0.506	18.799	1	74.721	1240.3	133.865	0	1	0.0629902	0.532279
0.612	0.188	12.22	1	58.978	529.41	472.111	0	1	0.382849	0.0783166
0.422	0.371	13.264	1	34.125	1662.55	136.369	1	1	0.535801	0.45674
0.947	0.411	17.687	0	7.196	501.41	293.824	0	0	0.420167	0.263085
0.864	0.329	16.81	1	50.591	873.718	674.372	0	1	0.395666	0.195621
0.727	0.503	4.607	1	59.143	2245.87	198.067	0	1	0.508371	0.364516
0.126	0.335	10.21	1	18.621	1939.4	29.912	0	1	0.577477	0.644328
0.422	0.136	15.448	1	53.802	1224.16	25.723	0	0	0.274429	0.637642
0.84	0.451	18.978	1	45.347	1362.95	678.083	0	1	0.193017	0.133326
0.027	0.508	8.988	1	6.627	2581.78	579.525	0	1	0.341704	0.447597
0.104	0.256	6.671	0	40.53	566.205	5.483	1	0	0.0835536	0.565691
0.935	0	6.45	1	10.084	1879.85	290.091	0	1	0.290469	0.08417
0.326	0.013	9.225	1	7.119	2314.86	595.28	0	1	0.483706	0.0944243
0.04	0.354	10.26	0	51.435	166.785	67.955	0	0	0.427784	0.364409
0.957	0.47	8.487	0	73.664	49.46	452.896	0	1	0.0270638	0.508545
0.026	0.022	15.083	0	52.21	1085.29	375.421	1	1	0.226124	0.39498
0.506	0.304	18.151	0	39.66	1367.95	68	0	1	0.263698	0.385772
0.906	0.222	4.819	0	20.676	1786.9	128.037	0	1	0.270327	0.6931
0.343	0.517	8.385	0	36.614	756.474	654.565	0	1	0.121732	0.192117
0.398	0.011	6.928	1	41.564	342.772	729.991	0	1	0.565538	0.501453
0.934	0.099	3.223	1	42.266	746.388	253.504	0	1	0.104648	0.496112
0.684	0.058	5.117	0	27.004	409.665	598.9	0	1	0.182067	0.468639
0.929	0.019	16.925	1	48.766	2390.06	486.045	0	0	0.246413	0.558193
0.144	0.382	2.041	0	60.999	2589.77	191.784	0	0	0.120743	0.288336
0.13	0.05	12.558	1	34.385	40.342	664.65	1	1	0.124223	0.690942
0.905	0.275	9.462	1	59.082	2461.07	313.654	0	1	0.248573	0.185516
0.603	0.279	10.741	0	40.105	490.275	515.118	0	1	0.328684	0.100299
0.572	0.282	11.364	0	3.635	1873.16	260.426	0	1	0.0562883	0.493634
0.101	0.058	12.308	1	66.413	2398.45	249.042	0	1	0.287356	0.650139
0.337	0.056	11.951	0	73.443	1646.58	669.864	1	1	0.0995392	0.37225
0.698	0.057	15.349	0	2.892	519.727	709.546	0	1	0.205945	0.277996
0.42	0.181	11.417	1	48.104	2235.3	115.082	0	1	0.180529	0.553642
0.75	0.391	7.217	0	61.25	1824.02	118.816	1	1	0.507108	0.0704337
0.829	0.054	16.963	1	72.041	1528.61	516.962	0	1	0.481198	0.571929
0.15	0.035	4.31	0	64.263	2023.24	574.061	0	1	0.0831507	0.612668
0.518	0.251	10.927	1	42.978	2110.31	26.656	1	1	0.0476089	0.102499
0.432	0.384	4.339	1	42.21	2556.93	494.628	1	1	0.113913	0.204187
0.463	0.386	14.094	1	56.812	16.942	195.836	0	0	0.123655	0.412989
0.746	0.059	2.036	0	39.816	1857.99	180.673	0	1	0.105783	0.112284
0.179	0.125	16.565	1	4.271	826.917	598.444	0	1	0.313724	0.385687
0.161	0.251	7.487	0	55.807	1215.77	466.01	0	0	0.161852	0.0565905
0.764	0.182	13.965	0	11.53	967.158	112.76	0	1	0.297006	0.605148
0.055	0.022	3.995	1	15.254	713.547	436.777	0	1	0.26661	0.321812
0.74	0.199	2.415	1	44.775	531.104	562.723	0	1	0.0912442	0.0965606
0.812	0.392	17.411	1	23.007	1190.91	591.637	0	0	0.340861	0.213288
0.332	0.01	15.793	0	24.323	416.443	492.169	0	1	0.349705	0.644221
0.077	0.463	16.632	1	62.133	1106.27	563.133	0	1	0.365545	0.0457167
0.412	0.176	13.371	0	15.035	1958.53	710.184	0	1	0.145024	0.0957274
0.414	0.07	4.262	1	11.5	540.222	529.438	0	0	0.563543	0.319974
0.649	0.435	7.135	1	35.1	2075.69	373.144	1	1	0.223176	0.160585
0.508	0.204	17.752	0	42.792	2217.95	78.428	1	1	0.0405591	0.140269
0.659	0.235	14.087	1	60.837	1740.42	267.415	0	1	0.473763	0.322282
0.128	0.245	14.358	0	52.551	1723.39	672.3	0	1	0.195215	0.386157
0.303	0.094	2.709	0	61.248	1675.62	255.94	1	0	0.4365	0.695663
0.807	0.097	3.678	0	52.521	915.677	278.366	1	0	0.389203	0.0216834
0.593	0.514	4.647	1	8.937	249.17	13.315	1	1	0.321104	0.556355
0.049	0.482	3.786	1	68.992	293.066	725.278	0	0	0.19635	0.334693
0.488	0.078	18.714	1	15.9	72.619	495.333	0	1	0.53441	0.140461
0.173	0.342	8.938	1	12.02	1680.87	569.69	1	1	0.598901	0.0875454
0.542	0.12	14.622	1	43.933	1228.84	687.645	1	1	0.559532	0.242662
0.136	0.44	2.881	1	73.931	878.237	470.017	1	0	0.545561	0.269216
0.894	0.338	6.522	0	46.069	577.824	592.844	0	1	0.293142	0.421256
0.365	0.43	9.78	0	68.242	2477.29	313.495	0	1	0.104941	0.0981628
0.911	0.221	3.647	0	70.008	1638.1	538.568	1	0	0.291055	0.633839
0.882	0.016	17.095	1	22.722	1712.58	128.264	0	1	0.0122868	0.0811365
0.208	0.071	16.193	0	60.984	177.033	437.255	0	0	0.477114	0.36567
0.478	0.109	5.287	0	20.636	1591.62	46.349	1	0	0.295248	0.0146977
0.183	0.449	11.2	0	72.413	544.983	704.72	0	1	0.208692	0.263491
0.766	0.328	13.305	0	69.775	1332.85	348.146	0	1	0.248115	0.168169
0.531	0.312	18.673	0	43.913	1495.44	439.077	1	1	0.240718	0.634864
0.167	0.007	17.385	0	22.901	409.665	51.016	0	1	0.0799646	0.341102
0.286	0.454	5.715	0	56.494	1705.32	644.16	0	0	0.361864	0.308097
0.474	0.145	9.082	0	20.744	427.82	717.446	1	1	0.264669	0.486306
0.11	0.405	14.115	0	39.834	2292.1	116.175	1	1	0.568725	0.354988
0.402	0.326	14.504	1	37.282	2210.36	589.702	1	1	0.345384	0.0664815
0.109	0.009	13.71	0	29.041	1645.53	512.044	0	1	0.0701682	0.34702
0.349	0.331	18.953	0	63.696	2226.02	556.827	1	1	0.0679159	0.406922
0.633	0.076	8.222	1	6.198	2560.32	282.76	0	1	0.0490371	0.433198
0.953	0.393	10.199	0	69.464	451.705	279.368	0	1	0.210358	0.455202
0.764	0.137	13.055	1	5.832	1340.19	159.318	0	1	0.228816	0.380218
0.116	0.001	11.189	0	15.778	267.406	152.147	0	1	0.116715	0.101303
0.004	0.371	7.999	0	47.165	1882.36	192.535	0	1	0.171831	0.191968
0.04	0.089	18.491	0	67.176	1578.23	652.652	0	1	0.104428	0.180944
0.503	0.217	18.079	0	66.112	1576.54	464.234	0	1	0.149565	0.113053
0.777	0.07	3.152	0	56.984	1895.27	210.134	0	1	0.374847	0.323969
0.715	0.082	9.847	1	34.565	672.959	10.309	0	0	0.448329	0.206452
0.151	0.215	15.218	1	30.498	1790.45	701.077	0	1	0.585955	0.552382
0.003	0.307	10.621	0	67.885	1587.27	398.893	0	1	0.581085	0.167229
0.432	0.507	6.725	0	39.547	2280.97	680.519	1	0	0.0251961	0.616898
0.863	0.177	12.391	0	23.951	1758.9	709.023	0	1	0.543455	0.0791711
0.444	0.214	12.187	1	30.995	2468.17	634.484	0	1	0.519358	0.0265328
0.726	0.002	8.732	1	6.787	704.832	19.075	0	1	0.252199	0.427708
0.274	0.192	2.866	0	48.556	2266.2	459.612	0	0	0.414728	0.506601
0.827	0.365	9.947	1	25.019	2130.4	576.201	0	1	0.515915	0.536296
0.92	0.2	2.385	1	21.695	2194.39	145.704	1	1	0.330113	0.25753
0.72	0.456	12.142	1	40.396	1466.88	540.981	0	1	0.582092	0.184576
0.946	0.264	13.808	1	42.334	700.152	609.737	0	1	0.299057	0.215915
0.35	0.311	16.041	0	16.72	397.722	569.052	0	1	0.159233	0.680026
0.693	0.499	2.053	1	23.007	2480.44	715.693	0	1	0.156175	0.0767357
0.401	0.374	14.176	1	50.717	704.106	503.188	1	1	0.500992	0.179513
0.726	0.105	9.944	0	64.145	1674.33	673.734	0	0	0.355437	0.562166
0.748	0.057	4.883	0	24.369	1855.89	544.054	0	0	0.538035	0.481393
0.145	0.465	15.887	1	48.619	2155.17	232.741	0	1	0.414637	0.351997
0.53	0.402	6.263	0	60.746	1414.83	66.134	1	1	0.225043	0.0160649
0.729	0.339	8.925	0	37.808	1705.8	416.97	0	1	0.0328684	0.663768
0.485	0.169	7.202	0	39.091	1741.63	92.361	1	1	0.312644	0.0479812
0.86	0.169	15.16	1	60.453	1654.32	650.945	0	1	0.00239875	0.322175
0.14	0.477	11.7	0	45.866	227.464	510.564	0	0	0.129514	0.143196
0.689	0.462	2	1	46.751	2559.76	306.027	0	1	0.107981	0.127195
0.736	0.348	10.345	0	40.871	2620.03	180.833	0	1	0.146471	0.150566
0.596	0.483	10.047	0	56.722	105.621	548.881	0	1	0.249599	0.654326
0.668	0.408	6.817	0	11.898	1764.06	543.667	0	1	0.363402	0.471331
0.135	0.273	14.132	0	35.098	1541.68	374.487	0	0	0.0155828	0.135997
0.528	0.143	18.058	1	53.567	1535.3	679.95	0	1	0.58927	0.443559
0.285	0.477	16.913	0	64.179	1156.62	28.568	0	1	0.24438	0.120145
0.947	0.208	4.214	0	64.638	1486.32	346.53	1	1	0.549937	0.630677
0.071	0.504	17.921	1	52.334	2305.9	483.13	0	1	0.322605	0.313843
0.006	0.49	4.836	0	49.154	219.395	422.411	0	1	0.130375	0.563256
0.127	0.145	18.877	0	64.595	2510.29	259.378	0	1	0.0481216	0.438646
0.885	0.057	3.216	0	10.651	1556.53	51.199	0	1	0.416248	0.230592
0.727	0.405	7.865	0	54.109	654.481	132.772	0	1	0.0140263	0.483593
0.076	0.382	18.273	0	73.567	432.661	96.004	0	1	0.4159	0.538411
0.784	0.076	9.403	1	70.527	978.132	488.23	0	1	0.419526	0.581884
0.375	0.039	14.203	1	64.215	1295.81	597.101	0	1	0.0959685	0.629908
0.119	0.148	5.991	1	10.757	1595.01	91.2	0	0	0.159874	0.69389
0.606	0.364	11.288	1	41.381	714.838	440.192	0	1	0.122849	0.0975005
0.233	0.377	13.227	1	10.475	1236.51	185.955	0	0	0.566344	0.690622
0.712	0.064	14.975	0	54.105	330.507	369.479	0	1	0.348881	0.277248
0.518	0.089	16.384	0	2.088	976.922	262.224	0	0	0.03155	0.235655
0.841	0.411	14.668	0	15.724	1568.95	525.659	0	1	0.0849086	0.307157
0.35	0.348	4.375	0	8.449	1927.38	198.5	0	1	0.543822	0.396966
0.821	0.125	11.808	1	37.165	959.251	45.188	0	1	0.240846	0.530955
0.643	0.066	5.648	1	13.991	1196.24	534.629	1	0	0.236818	0.220103
0.358	0.257	10.798	0	50.661	982.893	523.337	0	0	0.562774	0.1257
0.299	0.171	6.575	1	52.02	169.932	128.606	0	1	0.218122	0.50062
0.368	0.243	12.352	1	8.375	237.551	96.482	0	1	0.328263	0.0177099
0.873	0.145	11.836	1	3.458	2220.37	530.827	0	1	0.141581	0.639799
0.37	0.105	17.019	1	42.415	532.557	313.222	0	1	0.0533403	0.406858
0.45	0.391	6.829	1	3.919	1344.07	737.254	0	1	0.21402	0.495663
0.159	0.261	15.036	1	60.286	618.089	394.499	0	1	0.490335	0.0396496
0.247	0.263	16.861	0	21.546	406.033	516.916	0	1	0.547923	0.685473
0.827	0.443	11.492	1	72.714	1326.96	577.772	0	1	0.531425	0.237407
0.617	0.45	18.435	1	61.286	1178.89	383.981	1	0	0.365014	0.19483
0.339	0.404	9.122	1	13.594	558.217	536.724	0	1	0.453401	0.48887
0.064	0.172	7.95	0	72.874	2463.33	140.217	0	1	0.0962249	0.239628
0.8	0.467	5.988	1	62.56	2106.92	714.327	0	1	0.317222	0.243559
0.934	0.39	9.239	0	27.535	1041.64	263.795	0	1	0.485134	0.0482803
0.273	0.155	5.088	0	19.716	1865.41	642.339	0	1	0.550597	0.378936
0.521	0.28	16.136	1	19.177	2429.12	239.799	0	1	0.56129	0.119419
0.505	0.045	17.515	0	33.784	2554.27	210.93	0	0	0.464296	0.550075
0.731	0.194	14.393	1	17.013	2306.55	745.677	0	1	0.18095	0.00335398
0.604	0.012	4.467	1	47.122	480.592	493.74	0	1	0.560924	0.65298
0.413	0.082	13.353	0	19.543	392.558	666.062	0	1	0.509891	0.390216
0.893	0.063	5.169	0	18.646	326.634	58.894	0	1	0.460707	0.326811
0.831	0.383	13.406	1	69.423	1038.25	585.695	0	0	0.122593	0.602564
0.813	0.034	13.822	1	48.283	113.125	497.883	0	0	0.171282	0.277248
0.745	0.511	17.142	0	38.82	259.499	100.807	1	1	0.289737	0.622047
0.13	0.382	17.143	0	26.812	739.287	401.375	0	1	0.137791	0.606986
0.772	0.427	9.767	1	36.121	260.144	717.128	0	0	0.292318	0.566332
0.456	0.257	12.001	1	51.022	2208.75	108.047	0	1	0.105435	0.0800684
0.167	0.147	12.509	0	26.812	1841.2	512.431	0	1	0.217792	0.0106815
0.216	0.088	2.266	0	72.036	1168.64	689.762	0	1	0.380285	0.511301
0.237	0.117	11.924	1	27.354	227.545	517.372	0	1	0.0297922	0.157958
0.282	0.014	9.329	0	47.095	1086.18	163.598	0	1	0.263424	0.444969
0.399	0.45	5.967	1	39.802	1231.5	602.747	0	0	0.536937	0.535334
0.921	0.331	7.019	0	75.835	826.433	39.77	0	1	0.330937	0.462786
0.037	0.481	13.893	0	44.466	2484.95	190.509	0	1	0.192541	0.376992
0.852	0.2	5.907	1	31.792	1182.2	312.152	0	1	0.515165	0.317945
0.88	0.064	8.288	0	56.973	1538.45	276.749	1	1	0.0097232	0.574514
0.082	0.403	8.392	1	20.489	625.351	327.997	0	0	0.484164	0.426212
0.39	0.023	14.285	1	48.149	1347.29	149.437	1	0	0.250295	0.278124
0.604	0.31	4.643	1	67.409	630.919	209.974	0	1	0.492422	0.437877
0.836	0.136	5.999	1	21.272	340.916	491.759	0	1	0.518332	0.352382
0.518	0.32	18.523	0	20.66	1478.17	23.264	0	1	0.361992	0.456697
0.494	0.031	2.032	1	48.849	1229.57	592.047	0	1	0.23213	0.662828
0.627	0.012	5.215	0	58.348	421.688	140.854	0	0	0.422217	0.049498
0.485	0.168	7.155	1	5.328	884.611	374.783	0	1	0.138487	0.337193
0.272	0.062	17.499	1	19.963	124.826	689.99	0	1	0.166228	0.692074
0.024	0.166	15.593	1	64.29	1734.93	361.874	0	1	0.345201	0.340162
0.758	0.214	15.574	1	72.723	1870.25	51.381	0	1	0.546037	0.508502
0.341	0.099	17.423	1	69.904	168.883	583.35	0	1	0.0574236	0.663747
0.117	0.415	10.25	1	39.78	1406.28	728.989	0	1	0.500406	0.372869
0.787	0.164	16.912	0	48.28	2145.41	525.272	0	0	0.383435	0.203739
0.047	0.372	7.19	1	10.229	1409.42	102.811	1	0	0.568175	0.137748
0.923	0.111	14.991	0	11.53	938.11	623.852	0	0	0.00347911	0.201624
0.217	0.234	18.922	1	20.647	1129.02	531.578	0	1	0.555522	0.0249519
0.495	0.306	9.922	0	5.805	1600.66	565.706	0	1	0.145518	0.621961
0.631	0.003	3.659	1	43.127	960.864	245.377	0	1	0.277285	0.0446486
0.855	0.325	18.358	1	46.835	728.959	594.961	1	1	0.35681	0.541465
0.651	0.289	17.635	0	35.527	745.662	326.586	1	1	0.253261	0.0885281
0.946	0.353	8.878	0	28.477	1656.9	87.056	0	1	0.580444	0.387973
0.153	0.117	7.854	1	38.104	587.588	423.436	0	1	0.384552	0.358171
0.492	0.203	9.525	0	40.137	2343.5	292.458	0	1	0.00946684	0.220637
0.767	0.178	12.06	1	63.253	62.371	721.317	0	1	0.140226	0.128391
0.452	0.021	14.279	0	21.419	733.235	640.904	1	1	0.279519	0.226725
0.656	0.043	8.255	0	51.907	2265.8	409.093	0	0	0.522526	0.295685
0.385	0.338	10.606	1	23.872	1543.21	174.504	0	1	0.344194	0.560564
0.539	0.038	15.681	1	27.496	114.336	644.593	0	1	0.327219	0.309507
0.484	0.165	9.688	1	39.633	357.78	427.352	0	1	0.233741	0.20549
0.776	0.448	7.633	1	34.468	2052.13	126.83	0	1	0.0482315	0.418607
0.755	0.22	8.413	1	62.433	1623.01	108.07	0	1	0.199957	0.0373852
0.807	0.298	6.178	0	29.549	2080.05	455.218	0	1	0.0670919	0.172506
0.244	0.457	18.208	0	42.919	2145.09	356.388	0	0	0.0750206	0.34514
0.14	0.222	8.735	1	18.398	2128.38	212.843	0	1	0.39433	0.186135
0.931	0.373	8.031	0	62.93	82.463	395.364	0	1	0.593591	0.658022
0.775	0.278	4.829	1	74.213	2648.27	447.387	0	0	0.465139	0.593271
0.455	0.014	10.914	1	61.415	2194.87	45.484	0	1	0.520292	0.0788079
0.122	0.109	2.121	0	38.642	1491.97	687.28	0	1	0.211969	0.366823
0.089	0.359	11.919	1	25.505	2342.21	255.098	1	1	0.465944	0.463063
0.23	0.326	5.328	1	31.16	792.624	278.593	0	1	0.515513	0.460991
0.674	0.419	12.008	0	24.793	1506.9	2.387	1	1	0.0368419	0.254881
0.024	0.233	9.826	1	25.085	2061.57	467.308	1	1	0.0494583	0.616898
0.178	0.027	18.567	1	4.719	2435.57	495.47	0	1	0.421357	0.529182
0.027	0.491	13.943	1	19.028	502.056	741.83	1	1	0.357762	0.259453
0.831	0.398	5.984	0	25.222	2084.41	504.691	1	1	0.448256	0.531318
0.731	0.247	8.98	1	21.982	2187.61	75.605	0	1	0.00983306	0.385238
0.833	0.17	7.237	0	52.564	1486.24	331.276	1	0	0.529411	0.591989
0.634	0.429	12.401	1	30.593	627.611	725.21	0	0	0.146782	0.585281
0.917	0.334	8.586	1	45.11	2030.91	743.196	0	1	0.498978	0.0578295
0.49	0.17	10.066	1	14.944	1115.47	573.446	0	1	0.531919	0.453835
0.622	0.086	2.838	0	6.71	1258.45	304.775	1	1	0.157311	0.461888
0.924	0.295	3.423	1	22.305	1341.32	479.032	0	1	0.030488	0.087994
0.879	0.173	8.837	1	67.707	1621.56	676.785	0	1	0.496872	0.593249
0.636	0.237	11.955	1	15.369	2255.95	327.246	0	1	0.537706	0.673531
0.197	0.167	17.431	1	60.507	1286.29	516.097	0	1	0.302023	0.254561
0.85	0.042	18.305	0	26.539	2503.68	303.569	0	1	0.42837	0.466353
0.4	0.033	7.925	1	45.656	1921.41	213.754	0	1	0.0520951	0.354582
0.12	0.424	6.381	1	53.068	1795.13	542.142	0	0	0.0907865	0.304102
0.542	0.261	13.426	1	54.315	324.616	154.924	0	1	0.190802	0.507883
0.593	0.519	8.448	1	29.82	2283.95	555.278	0	1	0.305118	0.604614
0.628	0.093	15.214	0	53.513	2645.85	405.109	0	1	0.0312937	0.144905
0.53	0.073	9.02	0	60.936	733.155	283.079	0	1	0.00866115	0.0184149
0.533	0.366	7.999	0	52.741	1545.23	221.654	0	1	0.0186407	0.107349
0.759	0.144	10.265	1	63.402	412.166	290.751	0	1	0.433003	0.0841273
0.806	0.238	6.184	0	25.319	1987.25	519.011	0	1	0.345824	0.256655
0.466	0.331	17.802	1	42.488	445.169	122.846	0	1	0.173333	0.0796411
0.48	0.109	4.735	1	73.328	1066.97	509.176	0	0	0.391821	0.0917539
0.07	0.438	12.334	1	27.429	1189.46	446.408	0	1	0.336485	0.453813
0.518	0.168	8.56	0	69.301	2459.05	157.838	1	1	0.492495	0.597629
0.936	0.485	11.652	1	62.027	1345.03	359.939	0	1	0.383599	0.0511856
0.481	0.467	8.068	0	51.257	1548.7	193.742	0	1	0.145903	0.0608844
0.906	0.138	16.247	1	65.092	2125.32	667.063	0	1	0.113071	0.694189
0.5	0.479	15.42	0	20.717	1685.63	287.108	0	1	0.466073	0.0360393
0.65	0.271	9.284	0	4.299	1761.16	263.476	0	1	0.0928739	0.148515
0.227	0.017	10.505	1	51.641	1349.31	566.457	1	1	0.507126	0.157488
0.847	0.024	9.022	0	45.984	345.757	157.178	0	1	0.0242256	0.459496
0.227	0.209	10.567	1	38.989	1272.09	401.443	0	1	0.561913	0.41207
0.954	0.258	12.217	1	49.439	742.515	700.03	0	0	0.276516	0.492523
0.675	0.085	4.21	1	37.948	984.023	603.02	0	1	0.465908	0.244862
0.792	0.263	15.512	1	11.067	2641.98	620.3	0	1	0.0497147	0.532023
0.623	0.191	8.936	0	22.081	2107.56	617.09	0	1	0.0874172	0.0123051
0.244	0.453	4.673	1	34.001	1902.2	187.64	0	1	0.171813	0.473446
0.731	0.171	8.937	1	22.164	1177.36	315.908	0	1	0.331248	0.152425
0.097	0.432	16.697	1	64.493	2555.24	26.155	0	1	0.0995392	0.0730186
0.484	0.443	6.33	1	14.281	727.829	694.315	0	1	0.101517	0.154155
0.483	0.121	4.499	1	49.902	865.165	159.842	0	1	0.535179	0.0849818
0.904	0.095	14.881	0	53.181	2512.39	348.624	1	1	0.134678	0.310874
0.652	0.161	4.286	1	10.617	269.101	635.167	0	1	0.0770348	0.404935
0.719	0.4	13.252	0	46.39	38.567	302.635	0	0	0.000402844	0.577248
0.847	0.023	14.786	1	8.099	1020.09	533.104	0	0	0.159545	0.538026
0.36	0.115	2.446	0	55.046	2131.12	73.556	0	1	0.252675	0.34875
0.928	0.135	8.519	1	33.538	2262.01	623.67	0	1	0.486837	0.208716
0.207	0.109	16.132	0	30.405	1432.91	738.87	0	0	0.268606	0.288336
0.173	0.191	6.335	1	74.794	482.044	614.245	0	1	0.296402	0.412946
0.279	0.4	5.488	1	7.605	128.134	557.988	0	1	0.515952	0.572655
0.943	0.377	12.571	1	53.411	2457.2	199.752	1	1	0.381439	0.27131
0.257	0.269	6.706	0	71.754	2180.99	474.297	0	1	0.0139531	0.556975
0.549	0.137	18.616	0	2.964	253.043	615.497	0	0	0.125504	0.0604572
0.907	0.448	6.043	0	37.095	516.822	485.088	0	1	0.374902	0.402457
0.149	0.222	15.493	0	18.935	807.552	504.987	0	1	0.540434	0.56693
0.491	0.275	7.857	0	45.134	2141.53	407.681	0	0	0.405518	0.108502
0.039	0.359	16.393	0	7.112	283.625	163.667	0	1	0.316672	0.00993377
0.411	0.363	18.084	1	21.245	900.75	346.757	0	1	0.589508	0.0838496
0.519	0.02	4.058	0	28.267	237.47	81.592	1	1	0.275674	0.107306
0.276	0.472	15.674	0	55.044	1367.95	9.74	0	1	0.232643	0.211493
0.555	0.077	14.663	0	19.922	1694.99	261.131	0	1	0.227021	0.494681
0.236	0.428	12.337	0	52.494	680.544	11.106	0	1	0.0125065	0.449883
0.696	0.147	10.452	1	21.659	863.228	24.994	1	1	0.55642	0.544563
0.053	0.491	7.024	0	35.035	592.107	236.065	0	1	0.104611	0.606345
0.61	0.459	7.06	1	52.732	371.901	608.849	0	1	0.377502	0.453664
0.048	0.346	5.679	1	31.803	774.872	505.283	0	1	0.534996	0.0532151
0.21	0.472	16.189	0	10.218	1159.04	220.697	0	1	0.0482131	0.161376
0.334	0.398	17.418	1	32.779	2022.35	362.421	1	1	0.309037	0.471886
0.856	0.459	6.394	1	52.614	763.01	241.392	0	0	0.552446	0.31897
0.454	0.327	18.163	1	32.729	889.049	338.63	1	1	0.562352	0.541594
0.595	0.033	15.174	1	65.993	1194.14	23.81	1	1	0.359191	0.233134
0.424	0.175	13.444	1	26.986	1284.84	142.721	0	0	0.448073	0.077163
0.827	0.265	4.466	0	53.84	725.328	98.485	0	1	0.365984	0.648344
0.414	0.19	17.185	0	4.229	1684.5	190.918	0	1	0.290414	0.697351
0.271	0.055	13.323	0	75.783	1743.4	699.962	0	1	0.487423	0.595791
0.393	0.088	6.558	0	9.256	2320.26	412.371	0	1	0.271114	0.514826
0.351	0.516	6.827	1	52.594	47.282	562.086	0	1	0.438954	0.212198
0.803	0.203	10.839	1	7.804	2016.06	322.511	0	1	0.349486	0.514014
0.819	0.19	5.619	1	37.941	2329.3	605.866	0	1	0.363311	0.104337
0.678	0.072	13.508	0	64.924	1114.42	108.662	0	1	0.222718	0.663341
0.394	0.313	17.629	0	32.693	1994.03	44.46	0	1	0.230152	0.294659
0.088	0.365	18.982	1	75.557	1235.46	55.001	0	0	0.285745	0.630912
0.354	0.474	14.047	1	16.503	2573.96	570.737	0	1	0.0806787	0.516129
0.897	0.168	4.173	0	75.936	1802.71	735.341	0	1	0.52454	0.674792
0.466	0.395	11.231	1	15.184	2340.2	338.06	0	1	0.265621	0.617539
0.294	0.297	16.042	1	70.67	2016.54	91.632	0	1	0.0483963	0.29827
0.265	0.435	6.29	1	13.917	1986.12	12.085	0	1	0.310154	0.0831019
0.934	0.136	3.099	0	37.86	452.754	576.611	1	1	0.309915	0.635078
0.802	0.462	3.716	1	41.58	1337.29	194.083	0	1	0.00961333	0.647255
0.583	0.063	16.107	1	42.951	2547.57	613.835	0	1	0.151506	0.194403
0.085	0.055	16.595	0	60.753	2563.63	501.822	0	1	0.0887906	0.587994
0.084	0.283	9.52	1	22.065	63.823	132.157	0	1	0.430055	0.193548
0.698	0.135	5.963	1	37.573	1350.12	745.313	0	1	0.321378	0.0935057
0.46	0.466	3.312	0	54.92	2629.88	398.916	0	1	0.079104	0.666823
0.004	0.253	16.725	0	43.633	1401.68	299.562	0	1	0.479641	0.108054
0.215	0.073	4.125	0	35.132	19.443	332.255	0	0	0.0503372	0.40878
0.223	0.334	5.45	1	59.05	1812.56	509.608	0	1	0.540892	0.459517
0.505	0.031	14.073	1	45.055	1954.09	339.859	0	1	0.202429	0.319376
0.241	0.314	11.397	1	13.752	1485.68	299.562	0	0	0.0949797	0.14138
0.08	0.192	13.383	1	64.577	2380.14	84.302	0	1	0.25577	0.307434
0.554	0.008	13.425	0	53.17	1832.25	605.98	0	1	0.347948	0.0527665
0.537	0.187	6.183	0	35.751	1871.14	199.684	0	1	0.178112	0.217219
0.421	0.331	8.108	1	53.269	1418.38	432.087	0	1	0.576983	0.0797052
0.193	0.476	6.676	0	44.922	2048.66	74.193	0	0	0.583905	0.603034
0.546	0.076	18.62	0	6.392	941.176	157.155	0	1	0.0378674	0.416129
0.409	0.282	8.311	0	68.538	2149.76	187.39	0	1	0.295889	0.431169
0.677	0.368	12.763	1	71.876	190.508	251.182	0	1	0.229347	0.662401
0.603	0.418	5.045	0	33.208	551.035	723.798	0	1	0.504563	0.0717582
0.146	0.149	3.145	0	56.2	387.878	273.038	0	0	0.357817	0.488229
0.459	0.192	14.936	1	26.139	1395.06	664.514	0	0	0.544664	0.493847
0.893	0.248	7.008	0	16.891	1543.94	654.337	0	0	0.494308	0.595834
0.395	0.381	6.816	1	31.995	2532.8	481.764	0	1	0.164507	0.531767
0.591	0.417	14.732	1	32.363	758.734	318.754	0	0	0.34738	0.652895
0.085	0.453	18.235	1	55.923	550.309	378.335	0	0	0.265712	0.289126
0.78	0.513	7.676	0	55.173	1152.83	323.444	0	1	0.467849	0.272549
0.485	0.352	6.889	0	44.893	341.723	253.231	0	1	0.416358	0.323115
0.443	0.51	8.983	1	2.564	967.158	385.757	0	1	0.327238	0.686691
0.124	0.013	15.976	0	52.3	2292.67	705.926	0	0	0.361736	0.346764
0.062	0.14	11.243	1	26.123	1986.29	245.012	0	1	0.547557	0.274642
0.27	0.085	3.986	0	24.73	982.57	3.32	0	1	0.049971	0.635292
0.497	0.438	16.772	1	30.159	2329.95	383.617	0	1	0.0795801	0.464174
0.769	0.247	12.93	1	22.661	457.756	638.127	0	0	0.130576	0.164367
0.528	0.405	8.721	1	18.181	1417.49	200.572	0	1	0.00666524	0.195642
0.277	0.068	17.614	1	3.386	340.593	54.181	0	1	0.445564	0.378851
0.261	0.096	10.466	1	52.937	1617.85	718.835	0	1	0.564165	0.0300577
0.705	0.263	7.839	1	16.374	2539.91	431.769	0	1	0.292172	0.528199
0.559	0.077	9.866	1	36.042	730.25	585.49	0	1	0.588025	0.165328
0.407	0.398	9.046	1	63.364	1263.94	570.714	0	1	0.566839	0.448515
0.95	0.357	7.107	0	14.644	595.254	200.731	0	1	0.413501	0.197885
0.743	0.444	17.476	1	35.448	81.252	152.078	0	1	0.077749	0.0549883
0.224	0.167	7.136	1	18.944	1740.26	161.299	0	0	0.311472	0.111963
0.161	0.125	17.09	0	70.157	1554.75	563.884	0	0	0.313303	0.0741722
0.604	0.17	3.24	1	48.118	73.103	616.407	0	1	0.351244	0.284149
0.312	0.307	10.82	0	12.381	1387.32	588.472	0	1	0.549791	0.326554
0.858	0.302	5.28	0	27.354	1521.83	115.401	0	1	0.389148	0.546037
0.033	0.39	11.93	1	9.495	866.456	351.971	0	1	0.550212	0.506943
0.113	0.473	7.5	0	27.826	699.991	186.729	0	1	0.177361	0.437877
0.676	0.345	8.883	1	51.799	1719.12	226.07	1	1	0.221601	0.0388379
0.825	0.264	12.987	0	8.312	194.3	557.373	0	1	0.441462	0.600171
0.874	0.386	15.825	0	34.506	148.629	601.814	0	1	0.434889	0.136915
0.933	0.502	3.66	0	66.632	2313.57	265.685	0	1	0.263753	0.274535
0.351	0.157	2.223	1	59.407	113.932	232.741	0	1	0.545396	0.237877
0.247	0.216	3.477	0	66.81	1029.77	571.807	1	1	0.108255	0.609442
0.392	0.406	10.933	1	30.857	333.331	398.37	1	1	0.158574	0.489917
0.791	0.434	8.257	0	16.586	280.72	34.898	0	1	0.00424818	0.573809
0.426	0.481	9.66	1	64.857	1440.57	699.096	0	1	0.137205	0.363683
0.071	0.134	12.469	1	61.474	1972.16	639.038	0	1	0.248683	0.0664602
0.9	0.47	13.066	1	24.967	344.547	147.138	0	1	0.121989	0.199466
0.859	0.098	4.488	1	66.582	2375.54	571.511	1	1	0.362633	0.450566
0.466	0.356	15.247	0	66.051	1790.04	91.541	0	1	0.107981	0.174856
0.536	0.303	6.4	0	43.865	134.589	639.311	1	1	0.223267	0.335804
0.562	0.476	18.623	1	59.315	1123.7	567.573	1	1	0.463747	0.601538
0.873	0.4	18.495	0	52.655	1168.08	501.503	0	1	0.562444	0.258599
0.771	0.186	5.007	0	35.478	1572.82	552.41	0	1	0.568999	0.575005
0.759	0.276	12.332	0	63.748	432.742	458.041	1	1	0.0523331	0.161589
0.515	0.265	16.52	1	45.929	2534.58	597.83	0	1	0.360179	0.0484085
0.501	0.345	17.732	1	17.754	2150.25	140.353	1	0	0.262362	0.536274
0.327	0.355	10.484	0	26.123	2115.39	420.226	0	0	0.480795	0.21333
0.687	0.217	6.431	0	45.588	2327.53	137.667	1	1	0.344359	0.353557
0.114	0.329	10.37	1	72.122	2482.7	389.149	1	1	0.415571	0.588998
0.729	0.437	16.537	1	6.83	266.115	63.402	0	1	0.260897	0.253407
0.452	0.434	6.629	1	55.541	1044.22	476.892	0	1	0.114225	0.481201
0.369	0.494	18.432	0	34.628	784.555	625.719	0	1	0.387848	0.0848964
0.184	0.508	4.703	0	41.514	977.406	274.336	0	0	0.361113	0.611814
0.496	0.148	17.598	0	5.965	2429.36	563.543	1	1	0.47402	0.0691946
0.584	0.092	13.052	0	75.598	419.347	72.85	0	1	0.292337	0.376223
0.692	0.302	17.005	1	37.842	1864.04	572.536	0	1	0.500754	0.487268
0.939	0.016	2.514	1	12.433	2608.65	396.298	0	0	0.181866	0.598462
0.63	0.244	4.432	0	9.47	1915.68	620.847	0	1	0.229731	0.559966
0.07	0.5	8.18	0	2.521	599.853	684.48	0	1	0.0817408	0.156313
0.542	0.029	16.405	0	54.071	1794.24	672.368	1	1	0.0310923	0.0763298
0.04	0.307	18.912	1	42.725	1656.02	87.421	0	0	0.489987	0.483529
0.677	0.243	4.575	0	13.662	2212.7	603.612	0	1	0.223157	0.426533
0.09	0.061	5.343	1	40.782	1736.55	515.05	0	1	0.302591	0.155031
0.288	0.339	3.347	0	36.677	1332.29	557.373	0	1	0.102396	0.493271
0.529	0.059	5.147	1	15.062	1473.01	193.764	0	0	0.0632466	0.368404
0.693	0.248	13.6	0	69.206	1503.27	611.49	0	0	0.375762	0.0405255
0.334	0.41	2.327	1	17.32	1737.84	677.969	1	0	0.125431	0.380367
0.799	0.098	5.471	1	13.016	1621.72	483.905	0	1	0.0977996	0.0955992
0.441	0.451	10.82	1	27.813	2126.93	720.361	0	1	0.167748	0.585601
0.318	0.026	3.644	0	42.781	991.285	172.068	0	1	0.142863	0.638774
0.937	0.414	17.411	0	31.796	2027.52	604.728	0	1	0.124039	0.568874
0.186	0.153	2.34	1	30.012	467.681	280.87	1	1	0.576727	0.182611
0.776	0.115	2.52	0	49.491	2648.11	722.182	0	0	0.382977	0.260521
0.462	0.414	10.598	1	33.922	1129.11	153.809	0	1	0.312827	0.325379
0.421	0.333	8.444	0	29.314	2009.85	233.06	0	0	0.252858	0.0168767
0.559	0.514	17.356	0	2.205	1342.61	339.722	0	1	0.41753	0.689041
0.73	0.024	6.705	1	13.919	2107.08	277.068	0	1	0.348662	0.167678
0.901	0.436	13.604	0	61.837	1360.04	670.387	1	1	0.241725	0.290857
0.152	0.128	6.967	1	9.244	1491.25	45.37	0	1	0.117759	0.360863
0.069	0.048	6.506	1	19.538	1161.79	99.328	0	1	0.280288	0.331767
0.534	0.303	12.084	1	16.114	923.827	274.45	0	1	0.55175	0.628007
0.054	0.43	9.023	1	41.986	1809.41	315.635	0	1	0.367412	0.00758385
0.312	0.038	8.928	0	30.694	2550.56	100.739	0	1	0.208893	0.12837
0.797	0.273	18.347	1	7.201	868.393	297.831	1	1	0.18302	0.44388
0.029	0.365	10.292	1	9.96	2492.38	602.975	1	1	0.372356	0.244243
0.834	0.394	9.534	1	73.289	1385.14	202.051	0	1	0.346666	0.410938
0.746	0.394	5.014	1	26.171	1023.24	321.395	1	1	0.0645283	0.332215
0.063	0.511	3.125	1	34.886	2226.18	714.487	0	1	0.28558	0.180432
0.811	0.513	18.144	1	73.77	660.613	676.534	0	0	0.307572	0.221448
0.946	0.211	13.519	1	57.72	1296.7	237.932	1	0	0.258992	0.125571
0.362	0.496	15.136	0	64.032	1395.22	191.715	0	1	0.434303	0.128861
0.529	0.029	17.462	0	19.683	485.03	419.292	0	1	0.474441	0.530079
0.092	0.249	18.228	0	52.752	740.982	643.682	0	1	0.591467	0.469152
0.38	0.334	15.374	1	5.134	522.228	68.16	0	1	0.0210761	0.2464
0.758	0.269	17.096	0	35.247	324.778	131.816	0	0	0.01095	0.413672
0.893	0.166	15.471	0	46.04	2418.55	460.409	0	1	0.0426832	0.617347
0.457	0.304	18.149	1	14.475	1423.3	506.33	0	1	0.130668	0.632258
0.626	0.211	16.933	0	45.132	163.719	319.915	0	1	0.255568	0.633027
0.024	0.352	7.959	0	71.088	1669.98	465.19	0	1	0.399237	0.674279
0.634	0.206	6.758	1	46.984	78.751	339.768	0	1	0.258498	0.229545
0.568	0.498	12.177	1	30.392	1129.51	714.145	0	1	0.573742	0.647725
0.46	0.334	8.629	0	18.761	577.179	166.034	0	0	0.357744	0.42775
0.705	0.201	3.181	0	75.227	310.011	242.235	0	1	0.290506	0.67445
0.792	0.297	10.174	0	70.006	1155.33	143.928	0	1	0.31605	0.453108
0.63	0.429	11.599	1	53.45	1130.72	715.033	1	1	0.233247	0.673382
0.353	0.495	16.578	1	39.89	284.755	275.383	0	1	0.00413831	0.456142
0.543	0.25	8.006	0	46.9	282.173	45.939	1	1	0.312003	0.690023
0.584	0.486	5.751	0	19.874	1335.92	426.418	0	0	0.262728	0.253066
0.162	0.334	12.546	1	32.905	220.686	519.99	0	1	0.0794885	0.586413
0.134	0.137	14.208	0	49.05	1708.63	449.185	0	1	0.446718	0.619526
0.559	0.412	4.166	1	22.632	1876.63	596.873	1	1	0.119608	0.668789
0.702	0.331	10.712	0	27.716	2198.91	518.032	0	0	0.196112	0.480902
0.731	0.252	16.584	1	74.364	858.79	270.488	0	0	0.524339	0.297778
0.052	0.147	15.63	0	45.552	1004.03	266.231	1	1	0.436134	0.438816
0.074	0.478	3.426	0	55.096	2060.28	537.702	0	1	0.202521	0.436381
0.576	0.129	5.969	1	42.623	2340.84	44.073	0	0	0.324729	0.544435
0.808	0.04	6.835	0	46.117	424.834	629.134	0	1	0.414014	0.379919
0.447	0.013	13.371	1	56.722	1405.63	242.44	1	1	0.518387	0.0591968
0.7	0.389	6.997	0	18.705	1040.99	135.071	0	0	0.168847	0.61991
0.462	0.405	9.02	0	17.201	1811.02	594.642	0	1	0.186132	0.624439
0.223	0.451	11.939	1	67.854	719.195	473.068	1	0	0.349705	0.0542619
0.541	0.106	9.647	1	50.031	922.375	637.307	1	1	0.347893	0.0748772
0.468	0.227	7.345	1	30.455	1172.76	104.496	0	0	0.580956	0.111151
0.431	0.193	2.629	0	23.255	437.503	390.652	0	1	0.416321	0.272356
0.406	0.04	7.601	0	24.784	1416.93	679.676	1	1	0.154729	0.435762
0.231	0.386	7.821	0	30.947	1727.99	634.598	0	1	0.361425	0.283251
0.103	0.515	7.436	1	17.603	1590.82	57.983	0	1	0.108896	0.241465
0.406	0.106	15.233	1	41.004	1033.16	526.592	0	1	0.563854	0.67351
0.575	0.044	9.035	0	61.27	35.178	39.451	0	1	0.406653	0.280859
0.587	0.108	9.213	0	14.337	14.763	252.457	0	1	0.256154	0.628092
0.704	0.04	6.938	1	34.744	1217.06	700.622	0	1	0.471291	0.289917
0.042	0.343	11.436	0	16.112	708.544	711.686	0	0	0.542833	0.00978423
0.12	0.051	2.064	1	48.983	1138.3	291.889	0	0	0.253719	0.536381
0.191	0.23	17.906	1	38.194	1012.51	249.793	0	1	0.215778	0.240782
0.409	0.137	15.428	1	9.838	304.847	101.377	0	1	0.13173	0.096646
0.673	0.125	7.544	1	75.841	2433.31	106.977	1	1	0.418171	0.407071
0.592	0.257	15.182	1	57.698	1813.85	351.037	0	1	0.233815	0.0355693
0.341	0.092	13.71	1	55.548	2077.71	145.908	0	0	0.32852	0.639479
0.067	0.163	8.113	0	3.775	2587.59	100.557	0	0	0.020014	0.00371715
0.434	0.161	2.506	0	18.639	988.945	576.269	1	1	0.117191	0.500598
0.247	0.378	14.325	1	45.742	1095.13	446.704	1	0	0.514963	0.038731
0.869	0.465	14.948	1	21.327	1773.83	64.813	1	1	0.540562	0.594809
0.51	0.364	3.112	1	32.984	266.519	496.95	0	1	0.446681	0.59451
0.161	0.084	3.196	0	40.509	1894.46	345.573	0	1	0.360967	0.503781
0.519	0.128	7.67	1	58.201	361.896	724.254	0	1	0.276095	0.664901
0.556	0.386	4.205	0	10.026	1643.83	552.82	0	1	0.188879	0.622388
0.478	0.003	5.833	1	21.733	2073.51	61.33	0	1	0.479604	0.15439
0.609	0.245	6.424	1	36.415	1006.78	8.147	0	1	0.409381	0.11395
0.055	0.149	8.214	1	37.917	89.402	108.184	0	1	0.0467299	0.611557
0.24	0.4	8.708	0	14.96	428.385	112.988	0	1	0.0570574	0.41081
0.863	0.18	16.45	1	43.603	2032.92	669.545	0	1	0.551531	0.0239906
0.886	0.327	12.595	0	32.07	1887.04	662.67	0	1	0.513736	0.0400342
0.5	0.5	3.429	1	19.342	2283.87	115.401	0	1	0.124461	0.0095706
0.488	0.132	6.484	1	4.917	310.495	270.989	0	1	0.597967	0.144841
0.293	0.253	16.056	0	12.74	2040.11	31.027	0	1	0.367156	0.367208
0.768	0.009	18.415	0	46.446	1277.98	456.22	0	1	0.470376	0.0860927
0.628	0.3	4.768	0	32.336	177.839	26.519	0	1	0.488907	0.309699
0.572	0.224	17.964	0	37.063	1144.11	11.812	0	1	0.466787	0.233048
0.229	0.42	8.475	1	20.457	1744.78	639.038	0	1	0.0785913	0.0255501
0.445	0.391	12.548	1	16.243	1274.67	651.924	0	1	0.369335	0.375518
0.114	0.275	3.31	0	41.937	1538.77	37.675	0	0	0.130796	0.347981
0.246	0.196	3.179	1	39.852	2247.16	592.115	0	1	0.408704	0.599445
0.725	0.398	16.301	1	33.689	111.108	275.611	1	1	0.397974	0.481179
0.361	0.473	6.642	1	6.71	2331.56	636.032	0	1	0.331578	0.0496689
0.135	0.387	6.32	1	65.177	1064.23	293.005	1	1	0.0152898	0.68652
0.49	0.177	9.213	0	26.805	936.98	329.546	1	1	0.444301	0.348109
0.239	0.008	6.175	1	2.95	1465.18	650.079	1	1	0.0158391	0.299936
0.465	0.408	6.622	0	8.079	1314.69	444.859	0	1	0.528733	0.0262123
0.921	0.016	14.999	0	51.049	1098.6	484.223	0	0	0.397736	0.676992
0.853	0.163	18.052	0	58.938	2100.95	373.918	0	1	0.196826	0.360778
0.84	0.445	15.84	0	58.289	1655.45	249.885	0	1	0.394238	0.376736
0.584	0.109	7.642	1	59.94	1621.88	670.683	0	0	0.0789209	0.650502
0.765	0.137	16.227	0	34.595	1431.21	599.423	0	1	0.311069	0.343239
0.156	0.049	7.511	1	50.663	1538.29	315.225	0	1	0.505258	0.536082
0.444	0.066	15.998	0	64.821	18.314	522.358	0	1	0.102982	0.054796
0.261	0.231	2.64	1	2.873	1413.54	422.161	0	1	0.312662	0.12508
0.465	0.416	18.551	0	3.269	1886.87	47.692	0	0	0.143468	0.630314
0.105	0.341	15.379	0	68.983	2317.04	157.861	0	1	0.566234	0.530421
0.373	0.127	17.514	0	66.413	2198.26	418.814	0	1	0.168426	0.240974
0.745	0.367	2.863	1	43.66	1346.73	357.048	0	1	0.202155	0.651784
0.384	0.027	18.22	0	60.606	1925.61	217.647	0	0	0.124992	0.116279
0.305	0.042	5.428	1	36.767	439.601	197.84	0	1	0.1494	0.609357
0.234	0.277	7.976	1	75.083	1345.19	212.934	1	1	0.202557	0.588678
0.723	0.437	9.29	0	27.336	500.28	272.56	0	1	0.248372	0.1699
0.834	0.306	10.547	1	29.215	1301.62	236.065	0	1	0.441737	0.634394
0.567	0.443	5.478	0	7.964	1705.48	411.961	0	0	0.529447	0.269301
0.739	0.24	7.171	0	68.651	568.787	69.162	0	1	0.182122	0.570476
0.045	0.089	18.353	1	8.481	732.106	509.062	0	1	0.218983	0.426063
0.674	0.369	17.368	1	40.236	1863.39	683.547	0	1	0.596869	0.301709
0.93	0.402	10.128	0	73.511	777.454	594.711	0	0	0.478524	0.338646
0.869	0.009	12.481	1	60.234	714.999	99.009	0	1	0.245973	0.612369
0.137	0.032	17.862	0	14.987	1374.81	382.752	0	1	0.431391	0.158983
0.016	0.453	7.886	1	67.275	1323.09	556.531	0	1	0.136473	0.401752
0.861	0.161	16.349	0	29.775	202.531	612.765	1	0	0.16317	0.617667
0.393	0.412	4.742	0	66.135	480.431	63.128	1	0	0.179449	0.511344
0.915	0.121	5.548	1	42.641	1868.15	664.423	0	1	0.374352	0.634458
0.958	0.458	6.685	0	25.877	231.58	741.033	0	1	0.159764	0.417454
0.561	0.327	7.574	0	14.387	395.382	521.333	0	0	0.289315	0.166738
0.895	0.008	6.607	1	57.684	1674.33	234.745	0	1	0.554735	0.408097
0.232	0.179	3.113	1	23.845	2166.39	336.717	0	1	0.162145	0.0141636
0.704	0.141	11.19	0	24.635	2409.59	33.623	0	1	0.531773	0.661824
0.061	0.058	16.443	0	21.175	1318.16	658.663	0	1	0.338737	0.00232856
0.89	0.058	6.921	0	19.608	543.612	90.494	0	1	0.595734	0.13715
0.454	0.461	13.211	0	68.784	10.406	614.427	0	1	0.414673	0.293399
0.807	0.387	12.349	1	20.945	986.928	704.424	0	1	0.017542	0.102777
0.002	0.329	13.866	0	17.115	2389.18	716.149	0	1	0.0415296	0.609677
0.346	0.007	15.169	0	52.467	275.476	74.443	0	1	0.136363	0.125828
0.324	0.472	11.257	1	56.325	1342.86	492.26	0	1	0.0577715	0.491369
0.927	0.059	12.839	0	21.53	1690.31	685.96	0	1	0.256722	0.429331
0.757	0.194	9.558	1	53.039	1694.43	138.646	0	1	0.1275	0.331938
0.559	0.433	8.489	0	49.753	1794.97	116.881	0	1	0.141014	0.36411
0.744	0.321	4.472	1	57.007	652.625	535.084	1	0	0.237001	0.529032
0.833	0.325	13.546	0	6.744	1498.11	572.991	0	1	0.396966	0.455608
0.884	0.238	9.695	0	18.964	2186.16	344.868	0	1	0.500827	0.345354
0.252	0.035	18.334	0	71.178	42.279	154.013	0	1	0.155681	0.617368
0.714	0.199	12.074	0	73.402	406.356	666.631	1	1	0.0388379	0.678573
0.205	0.049	15.633	1	52.752	742.434	278.662	0	1	0.105197	0.310147
0.228	0.106	12.859	0	63.816	2146.38	677.923	0	1	0.281368	0.579043
0.809	0.001	17.253	1	54.75	1014.77	60.214	0	0	0.358843	0.503696
0.523	0.083	16.011	0	62.151	2557.66	465.6	0	0	0.0132389	0.0188421
0.731	0.381	8.949	0	52.616	1149.68	103.972	0	0	0.175237	0.206858
0.022	0.126	12.923	1	72.375	1395.55	511.885	0	0	0.256722	0.689767
0.338	0.234	5.878	1	63.163	2148.15	508.584	0	0	0.580737	0.507755
0.919	0.462	8.153	0	55.035	1631.24	407.658	1	1	0.390942	0.481436
0.051	0.047	11.078	0	28.4	1800.37	462.595	0	1	0.450764	0.644691
0.479	0.163	3.022	1	33.264	525.133	171.02	0	1	0.188275	0.250203
0.043	0.258	11.611	1	3.099	1561.37	679.699	0	1	0.359612	0.453001
0.938	0.455	13.352	0	11.331	2270.24	625.901	0	1	0.389441	0.321213
0.319	0.013	8.81	0	65.299	1021.54	97.483	1	1	0.482241	0.0328562
0.724	0.003	17.293	0	60.796	836.762	404.926	0	1	0.515659	0.360671
0.701	0.213	8.059	1	12.975	2533.93	302.408	0	1	0.203967	0.00429395
0.429	0.37	10.253	1	32.826	844.911	104.018	0	1	0.501559	0.39639
0.74	0.04	2.295	1	45.898	330.184	459.407	0	1	0.236488	0.0886776
0.616	0.12	17.504	0	54.439	775.759	536.291	0	1	0.302628	0.143367
0.199	0.185	10.745	0	13.707	2062.13	454.604	0	0	0.329325	0.522474
0.34	0.389	3.295	1	55.74	1605.83	335.533	0	1	0.359941	0.0919462
0.694	0.102	3.689	1	65.591	2577.18	417.995	0	1	0.277908	0.304657
0.643	0.358	18.261	0	52.804	1830.31	247.039	0	1	0.368877	0.128712
0.714	0.043	18.125	0	62.07	1255.47	163.143	0	1	0.0383435	0.243089
0.059	0.332	14.789	1	20.931	1690.96	696.638	0	1	0.071688	0.671075
0.124	0.094	3.553	1	5.252	408.051	165.124	0	0	0.539793	0.23166
0.392	0.079	2.933	0	7.889	1173.65	643.204	0	1	0.450783	0.392843
0.907	0.127	2.439	1	75.184	2620.03	389.809	0	1	0.0131474	0.301068
0.275	0.014	12.467	1	6.663	2248.45	9.9	0	1	0.0165899	0.588784
0.709	0.41	11.795	0	30.207	72.861	719.837	0	1	0.104611	0.67539
0.446	0.416	6.951	0	36.435	2531.59	611.831	0	1	0.535472	0.556163
0.939	0.257	10.441	1	47.731	262.888	506.057	0	1	0.488394	0.272954
0.066	0.456	17.449	0	67.233	1138.63	499.477	0	0	0.402661	0.552403
0.271	0.448	16.433	0	47.553	23.316	735.842	0	1	0.112247	0.152638
0.514	0.216	5.638	0	22.171	1398.86	523.337	1	1	0.0114994	0.00162358
0.503	0.016	17.518	0	70.424	2097.96	335.146	0	1	0.573998	0.0590472
0.527	0.246	16.989	0	75.803	679.414	265.525	0	1	0.373052	0.0629994
0.296	0.227	17.963	1	38.926	1058.66	147.161	0	1	0.214405	0.104636
0.565	0.372	17.239	0	69.807	2526.67	339.768	0	1	0.580261	0.522987
0.352	0.374	3.246	0	13.296	188.571	324.901	0	1	0.0962615	0.0768639
0.775	0.335	11.932	0	54.739	1763.26	319.642	0	1	0.357726	0.422217
0.741	0.105	16.61	1	40.737	1830.15	417.585	0	1	0.294534	0.513694
0.66	0.31	7.281	0	18.542	2009.77	452.441	0	0	0.571453	0.661419
0.042	0.256	10.913	0	32.429	2342.45	247.312	0	1	0.226087	0.488186
0.534	0.122	10.286	1	33.775	1945.29	372.711	0	0	0.2639	0.138923
0.065	0.116	8.249	0	60.97	940.53	484.018	0	1	0.27148	0.120808
0.483	0.301	4.956	0	33.944	2470.91	516.006	0	1	0.406836	0.0406537
0.418	0.071	13.027	0	61.582	1431.45	178.67	0	0	0.0629353	0.531104
0.939	0.177	7.808	0	67.269	560.395	464.53	0	1	0.198859	0.520188
0.656	0.179	2.265	1	36.591	1755.27	540.753	0	1	0.106149	0.3906
0.029	0.119	17.637	1	41.957	1602.92	125.714	0	1	0.255623	0.159902
0.703	0.08	8.357	1	39.38	840.796	425.872	0	1	0.443641	0.0795129
0.442	0.187	5.012	0	42.937	2027.11	531.442	0	1	0.518955	0.38056
0.058	0.089	15.155	1	46.634	1498.27	72.531	1	1	0.0294259	0.12053
0.541	0.437	18.228	1	23.908	1414.11	335.328	1	0	0.0255074	0.353236
0.631	0.436	2.526	0	69.577	1605.91	422.889	0	1	0.144237	0.301517
0.531	0.195	16.511	0	61.34	1887.76	80.363	0	1	0.0984771	0.454476
0.88	0.018	2.121	0	71.018	411.117	44.46	1	1	0.110398	0.14138
0.406	0.082	16.479	0	46.288	2234.81	164.395	0	1	0.132884	0.575924
0.354	0.123	8.697	0	44.947	893.972	723.457	1	1	0.544353	0.638581
0.842	0.476	3.094	1	56.406	2269.35	510.496	0	1	0.412384	0.64593
0.554	0.445	3.476	0	28.172	1972.73	133.819	0	0	0.383618	0.105853
0.496	0.218	12.924	0	46.133	2387.88	520.286	0	1	0.596265	0.626041
0.907	0.071	9.37	1	4.4	2575.65	652.948	0	1	0.321909	0.177697
0.3	0.315	5.447	0	28.361	1652.06	314.019	1	1	0.526133	0.199701
0.553	0.156	9.1	0	47.53	296.617	165.283	0	1	0.0540361	0.51207
0.213	0.263	16.608	0	21.803	1955.22	731.585	0	1	0.496359	0.461589
0.808	0.388	15.839	0	13.867	2290.41	222.428	1	1	0.448036	0.63809
0.216	0.391	18.916	0	3.345	342.449	617.91	0	1	0.187011	0.0288827
0.097	0.075	4.77	0	7.93	2381.03	364.561	0	0	0.598535	0.358876
0.613	0.25	10.246	1	58.021	2459.3	118.588	0	1	0.146727	0.321812
0.252	0.114	13.322	0	26.494	631.161	359.712	0	1	0.449776	0.144371
0.002	0.208	7.236	1	55.026	911.482	107.888	0	1	0.310227	0.482568
0.472	0.13	9.611	0	74.028	2006.78	640.221	0	1	0.482369	0.0800043
0.712	0.145	9.988	1	20.891	889.856	241.256	0	0	0.218891	0.412476
0.784	0.353	13.311	0	66.767	1564.19	361.692	0	1	0.210285	0.208267
0.682	0.454	2.614	0	20.523	44.457	526.478	0	1	0.0535417	0.088464
0.391	0.03	7.462	0	3.729	552.084	222.268	0	1	0.110105	0.153728
0.457	0.446	18.428	1	53.813	1624.22	108.025	0	1	0.165166	0.264452
0.356	0.472	18.162	1	10.057	2116.76	51.631	0	1	0.274776	0.390429
0.114	0.176	10.077	1	59.983	1300.57	294.325	0	1	0.174743	0.454796
0.831	0.001	6.457	0	68.784	2094.41	105.907	0	1	0.528843	0.134907
0.291	0.301	18.023	0	8.034	2366.99	128.674	0	1	0.383636	0.324866
0.522	0.181	17.458	1	42.226	1837.89	323.558	0	1	0.530985	0.264537
0.876	0.23	3.504	1	64.075	280.72	430.744	0	0	0.464718	0.465542
0.725	0.395	10.559	1	29.493	1391.51	676.534	0	1	0.103092	0.40643
0.23	0.041	7.576	0	48.678	1453.72	380.133	0	1	0.268422	0.290173
0.655	0.293	8.188	1	34.757	1048.58	604.751	1	1	0.433113	0.655351
0.308	0.269	3.229	1	20.748	784.877	322.92	0	1	0.350987	0.353792
0.033	0.381	18.375	1	41.72	517.548	694.224	0	1	0.280032	0.196966
0.901	0.239	7.946	0	52.049	1152.67	15.956	0	0	0.189392	0.240761
0.754	0.441	5.253	1	30.098	521.502	347.213	1	1	0.0378491	0.672698
0.011	0.217	12.633	1	11.564	238.277	59.053	1	0	0.0645283	0.187268
0.215	0.349	3.001	0	11.139	1357.86	458.679	0	1	0.0634114	0.461696
0.767	0.014	5.62	1	35.06	1427.74	547.561	0	0	0.144896	0.486114
0.239	0.051	17.35	1	72.657	691.195	95.047	1	1	0.221253	0.0131809
0.445	0.26	7.631	1	24.879	323.002	303.523	0	0	0.0642537	0.0506302
0.362	0.443	5.193	0	14.904	1805.7	411.825	1	1	0.515531	0.272933
0.669	0.206	15.34	1	46.544	1102.32	430.79	0	1	0.131162	0.580261
0.82	0.331	5.746	1	26.092	2460.43	286.129	1	1	0.145189	0.25172
0.618	0.414	11.455	0	32.262	2247	17.048	0	1	0.312534	0.458791
0.17	0.367	4.638	0	7.704	1032.44	237.636	0	1	0.105435	0.217774
0.296	0.119	9.397	0	59.294	887.032	98.462	0	0	0.372521	0.416556
0.848	0.064	4.999	1	54.428	2412.82	49.354	0	1	0.542192	0.594211
0.249	0.457	6.64	0	71.374	282.576	158.043	0	1	0.0956206	0.485623
0.307	0.16	7.615	1	26.318	2015.98	160.274	0	0	0.42262	0.0493057
0.573	0.199	13.786	1	68.658	1413.62	396.571	0	0	0.455562	0.361483
0.771	0.121	15.124	0	39.574	363.429	123.961	0	1	0.0873623	0.0140141
0.344	0.259	5.629	1	41.69	1750.67	240.118	0	0	0.582971	0.542555
0.801	0.331	15.818	0	71.733	832.808	548.016	0	1	0.074398	0.588464
0.454	0.397	16.858	1	48.445	1315.82	136.233	0	0	0.31171	0.536595
0.373	0.114	14.269	1	18.786	1481.64	226.025	0	1	0.0263131	0.543602
0.542	0.243	14.889	0	66.345	2474.79	357.799	0	1	0.0185675	0.291284
0.471	0.003	8.63	0	68.852	1136.69	32.166	0	0	0.486288	0.623328
0.173	0.34	7.628	1	44.035	1718.39	337.764	0	1	0.291293	0.408054
0.69	0.032	7.406	0	62.657	1831.68	210.521	1	1	0.127427	0.54311
0.7	0.454	9.95	0	16.403	1404.91	31.483	0	0	0.539006	0.0251015
0.943	0.301	11.62	1	44.902	1023.24	184.407	1	0	0.22367	0.202734
0.398	0.415	10.401	0	53.416	1022.84	736.434	1	1	0.273348	0.193292
0.893	0.169	18.08	0	49.188	379.486	576.269	0	1	0.527726	0.0182226
0.273	0.061	13.281	1	12.923	1943.68	516.006	1	1	0.310794	0.203076
0.945	0.19	9.553	0	38.567	1280.48	549.723	0	1	0.353935	0.371224
0.69	0.019	7.869	1	50.049	2216.66	602.406	0	1	0.454646	0.343922
0.142	0.207	6.754	0	48.506	2515.46	472.066	0	1	0.340715	0.508866
0.065	0.428	18.394	0	59.037	1710	431.222	0	0	0.181994	0.47148
0.775	0.318	14.693	0	28.917	733.477	284.149	1	0	0.467226	0.24185
0.178	0.389	10.329	0	20.295	728.636	634.848	0	1	0.16176	0.61442
0.491	0.138	13.765	0	71.779	2614.79	687.417	0	1	0.395154	0.620466
0.879	0.081	5.098	0	25.441	237.874	311.537	0	1	0.340843	0.55721
0.725	0.516	14.677	1	62.214	1240.94	639.311	0	1	0.0753319	0.354176
0.01	0.476	10.192	0	73.283	1497.86	77.95	0	1	0.329984	0.575881
0.628	0.241	17.426	1	46.914	584.28	87.83	0	1	0.373418	0.520231
0.75	0.291	10.297	1	65.586	2549.1	710.639	1	1	0.575701	0.166802
0.823	0.264	8.736	1	51.634	1274.11	669.909	0	0	0.00679342	0.61395
0.857	0.03	11.426	1	51.964	1551.76	739.257	0	1	0.592712	0.284448
0.581	0.203	9.326	0	32.582	256.271	438.69	0	1	0.118162	0.369665
0.671	0.241	6.244	0	19.832	504.476	505.943	1	1	0.0299203	0.276351
0.138	0.252	9.564	0	19.976	634.389	548.653	0	1	0.517399	0.361568
0.811	0.436	9.101	0	35.247	2623.66	122.322	0	1	0.225153	0.163384
0.46	0.321	15.327	1	53.127	2273.06	616.931	0	1	0.176208	0.415574
0.317	0.511	9.658	1	30.956	2414.19	181.88	1	1	0.445418	0.145781
0.106	0.313	15.59	0	38.441	528.603	389.058	1	1	0.334434	0.0661611
0.429	0.322	6.674	1	49.942	681.27	273.744	0	0	0.486233	0.208502
0.838	0.18	3.314	1	9.951	136.203	377.105	0	0	0.548198	0.31128
0.394	0.078	3.604	0	42.287	269.908	323.672	0	1	0.388543	0.14264
0.497	0.18	17.955	1	39.486	406.033	7.942	0	1	0.554057	0.291968
0.044	0.383	14.197	1	12.374	1033.89	382.319	1	1	0.201971	0.376138
0.348	0.364	18.214	1	13.903	2640.53	639.174	0	1	0.512857	0.490216
0.811	0.357	10.557	1	30.746	605.501	100.99	0	1	0.0522599	0.509357
0.191	0.405	12.963	1	14.902	2217.14	210.839	0	1	0.209662	0.234266
0.918	0.416	13.077	0	68.493	599.692	476.961	1	0	0.134751	0.163256
0.037	0.504	9.33	1	40.263	1468.65	321.623	0	0	0.294681	0.363213
0.738	0.459	17.534	0	52.19	414.909	147.616	0	1	0.528257	0.558257
0.034	0.029	16.3	1	37.081	2344.31	587.334	1	1	0.0310373	0.571352
0.175	0.399	17.564	1	58.226	1866.78	673.051	0	1	0.181701	0.638795
0.434	0.254	13.504	0	64.85	2352.62	560.56	0	0	0.243703	0.361888
0.314	0.302	6.717	1	27.282	2406.6	441.854	0	1	0.342454	0.329096
0.7	0.304	15.778	1	22.627	373.838	368.09	0	1	0.0119572	0.329716
0.685	0.056	14.618	0	48.971	128.457	187.139	0	1	0.146068	0.635783
0.848	0.158	6.156	1	26.862	1561.2	671.526	0	1	0.0960967	0.499829
0.45	0.427	13.473	0	47.269	1260.31	577.909	0	1	0.148393	0.0933134
0.531	0.118	11.923	1	8.305	2316.07	314.611	0	1	0.105875	0.209079
0.84	0.414	14.297	1	71.975	593.963	712.825	0	1	0.125559	0.163555
0.348	0.142	15.719	0	36.97	2322.44	424.779	0	1	0.584417	0.373296
0.499	0.081	6.167	1	17.916	792.301	493.58	0	1	0.371404	0.438987
0.71	0.241	15.145	1	44.416	2492.22	256.988	1	1	0.467995	0.664367
0.801	0.245	9.349	0	44.432	1668.28	472.612	0	1	0.461165	0.649626
0.322	0.393	17.508	1	28.253	534.816	451.143	0	1	0.366149	0.27351
0.814	0.098	2.683	1	13.005	1627.05	91.746	0	0	0.297812	0.421662
0.605	0.476	12.808	0	31.679	1018.15	695.272	0	0	0.362542	0.191198
0.705	0.251	8.139	0	9.136	1001.29	697.252	0	1	0.290121	0.370049
0.337	0.297	15.55	0	8.508	2645.93	428.877	0	1	0.139476	0.632408
0.347	0.183	14.056	1	7.564	773.016	297.285	0	0	0.202979	0.0146336
0.275	0.067	12.958	1	12.634	1442.27	95.23	0	1	0.554057	0.312391
0.491	0.08	7.587	1	46.471	260.951	403.401	0	0	0.047261	0.57853
0.708	0.181	15.414	1	37.553	2408.62	296.693	0	1	0.314768	0.173531
0.154	0.239	9.115	0	66.313	870.733	256.942	0	1	0.0114994	0.143709
0.656	0.024	8.004	0	59.699	517.71	24.652	0	1	0.501413	0.311322
0.9	0.007	2.256	1	64.55	1773.02	474.525	0	1	0.357817	0.392673
0.589	0.495	7.553	1	52.007	546.839	413.441	0	1	0.510807	0.490237
0.088	0.036	17.567	1	27.483	1763.98	683.865	0	0	0.283804	0.240184
0.147	0.021	16.121	1	48.849	1921.81	62.377	0	1	0.573339	0.110126
0.854	0.151	15.257	1	6.34	2067.38	376.377	0	1	0.265896	0.147597
0.179	0.064	4.221	1	67.185	1972.24	687.554	0	1	0.444246	0.622666
0.483	0.093	4.388	1	53.438	1247.32	594.164	0	1	0.222443	0.597116
0.243	0.498	9.666	0	15.091	2444.45	594.551	0	1	0.00410169	0.638945
0.394	0.232	9.129	1	13.583	1913.74	305.982	0	1	0.442396	0.375646
0.686	0	11.461	1	64.622	550.147	564.818	0	1	0.281332	0.555992
0.939	0.153	6.974	1	52.325	1437.91	421.136	0	1	0.292355	0.362551
0.651	0.015	7.388	1	46.704	966.513	652.402	1	1	0.208325	0.493057
0.546	0.021	2.339	1	50.288	869.926	311.241	0	0	0.515714	0.0219611
0.038	0.346	13.221	0	20.812	2395.79	643.545	1	1	0.0203253	0.0110446
0.319	0.207	14.913	0	8.131	31.789	246.811	0	0	0.548235	0.554753
0.386	0.047	3.708	1	44.339	2547.65	699.734	0	1	0.573339	0.625358
0.626	0.354	11.574	1	5.638	1213.43	227.96	0	1	0.369408	0.655309
0.129	0.205	2.123	1	51.706	2511.5	345.642	1	0	0.173644	0.249925
0.625	0.443	15.82	0	37.42	2552.01	168.197	0	1	0.463253	0.133198
0.679	0.011	11.848	1	4.068	1841.69	508.561	0	1	0.548143	0.470348
0.711	0.197	9.46	1	75.159	2499.72	178.032	0	1	0.550487	0.682995
0.493	0.385	14.906	1	18.551	119.661	618.73	0	0	0.31832	0.167785
0.614	0.39	10.124	1	64.064	477.445	490.052	0	1	0.352782	0.110254
0.216	0.401	13.099	1	40.412	126.036	539.091	1	1	0.547649	0.0469771
0.162	0.03	10.887	1	71.858	1042.52	252.844	0	1	0.231672	0.330122
0.917	0.061	3.082	1	49.622	1875.17	129.676	0	1	0.183532	0.69342
0.086	0.41	10.211	1	2.313	1596.95	555.21	1	1	0.586486	0.237492
0.66	0.478	4.008	1	68.407	501.814	692.562	1	1	0.490793	0.537107
0.896	0.264	18.589	1	56.264	1999.76	617.955	0	0	0.472152	0.691839
0.412	0.033	6.846	0	65.408	480.995	639.174	0	1	0.444154	0.369771
0.699	0.069	13.844	0	43.479	1951.51	618.98	0	1	0.483175	0.451186
0.485	0.08	18.76	0	62.797	1178	376.832	1	0	0.491433	0.386242
0.523	0.302	9.113	0	49.102	189.862	663.375	0	1	0.419727	0.118073
0.616	0.407	3.75	1	57.815	2161.47	318.845	0	1	0.0886074	0.33683
0.207	0.193	18.247	0	12.555	1573.31	356.023	1	1	0.281588	0.0114505
0.831	0.3	12.529	0	73.411	143.062	467.786	1	1	0.12067	0.423927
0.379	0.459	12.88	1	31.455	781.246	673.074	0	1	0.198749	0.640739
0.072	0.103	2.194	0	24.965	620.429	399.303	0	1	0.130485	0.188379
0.6	0.015	13.775	1	54.118	978.778	644.274	0	1	0.281222	0.219355
0.454	0.134	10.109	1	26.747	2051.48	661.895	0	0	0.1596	0.349925
0.126	0.399	10.441	0	68.19	1606.71	162.21	0	0	0.527305	0.401602
0.949	0.05	6.24	0	54.127	21.218	180.446	1	1	0.33187	0.124717
0.106	0.376	6.57	0	59.748	1301.46	722.592	0	1	0.546861	0.146101
0.595	0.475	14.565	0	46.894	968.046	263.044	0	1	0.260787	0.0839564
0.095	0.461	4.626	1	57.501	312.19	85.713	1	1	0.207337	0.191647
0.19	0.3	13.814	0	46.349	481.802	570.1	1	1	0.50784	0.673275
0.113	0.234	9.107	1	22.381	547.404	350.741	0	1	0.0703146	0.359154
0.682	0.079	12.218	0	67.788	1187.61	375.694	0	0	0.0375927	0.224995
0.351	0.061	7.722	0	52.359	973.694	82.822	0	1	0.131785	0.0599658
0.149	0.227	14.796	1	19.378	1028.08	134.753	1	0	0.280325	0.698547
0.834	0.037	14.042	0	61.819	926.893	560.105	0	1	0.583648	0.579214
0.888	0.082	10.736	0	61.914	2179.22	626.356	0	0	9.15555e-05	0.417624
0.355	0.052	14.336	0	64.676	1425.89	198.887	1	1	0.552043	0.102435
0.104	0.334	15.039	0	38.4	2244.17	97.962	0	1	0.4506	0.373959
0.399	0.259	9.26	1	12.743	1236.67	687.576	0	0	0.117026	0.652809
0.154	0.132	4.598	1	27.478	1940.45	322.192	0	1	0.256081	0.372015
0.683	0.11	5.114	0	2.004	2038.01	487.502	0	0	0.249763	0.289233
0.822	0.292	18.865	1	45.177	106.105	32.826	1	1	0.458565	0.0368511
0.063	0.326	15.544	0	57.571	2467.2	201.778	1	1	0.0954741	0.574557
0.886	0.11	8.734	0	23.154	336.478	152.921	1	1	0.596008	0.234587
0.13	0.115	17.95	1	53.608	1315.18	473.887	1	1	0.556914	0.140483
0.891	0.058	13.041	1	41.137	829.742	683.524	1	1	0.498209	0.198825
0.409	0.289	17.746	1	75.412	607.842	29.388	1	1	0.26791	0.543645
0.272	0.392	3.608	1	58.418	1184.3	169.996	1	1	0.480868	0.155971
0.212	0.227	8.858	1	29.649	553.294	88.65	0	1	0.0673299	0.109677
0.62	0.231	3.787	1	6.993	627.046	138.509	1	1	0.357396	0.633177
0.832	0.048	8.901	0	3.474	114.174	700.758	0	1	0.462355	0.288849
0.612	0.067	17.534	1	54.57	2587.92	593.777	0	1	0.151433	0.653493
0.782	0.312	15.163	1	42.393	1433.71	323.239	0	1	0.384039	0.583935
0.905	0.2	13.843	1	14.439	2505.77	536.724	0	1	0.551219	0.311493
0.652	0.058	18.156	1	66.246	857.177	228.894	0	1	0.26119	0.0465499
0.303	0.087	2.493	0	54.504	727.022	436.891	0	1	0.177746	0.114634
0.708	0.172	3.159	1	71.169	277.654	739.462	0	1	0.345732	0.360714
0.34	0.116	6.114	1	60.487	787.217	338.698	1	1	0.217353	0.311045
0.701	0.408	18.939	1	60.699	2594.45	231.034	0	1	0.589929	0.325956
0.775	0.385	18.251	0	8.255	1892.2	494.081	1	1	0.0674947	0.138945
0.776	0.204	14.889	1	59.938	2507.14	291.047	0	1	0.276406	0.310297
0.096	0.027	14.946	1	6.004	188.733	534.47	0	1	0.342344	0.264943
0.815	0.1	13.276	1	30.918	935.769	80.499	0	1	0.113474	0.0460372
0.642	0.004	7.041	1	52.438	1867.02	464.598	0	1	0.452339	0.364473
0.667	0.289	13.218	0	13.273	218.75	81.569	0	1	0.30173	0.0832728
0.614	0.15	9.545	0	37.058	145.16	565.979	0	1	0.187396	0.276949
0.744	0.205	18.65	1	40.399	335.59	280.142	1	0	0.0336741	0.678637
0.802	0.199	13.607	0	18.585	1486.16	488.139	0	1	0.470559	0.476308
0.614	0.184	5.838	0	37.564	2519.49	342.272	0	1	0.475924	0.572677
0.599	0.282	8.58	1	32.535	639.634	400.054	0	1	0.28265	0.27289
0.885	0.227	15.322	1	43.337	2219.4	67.477	0	1	0.581524	0.581777
0.43	0.308	13.872	0	50.491	1602.36	589.679	0	1	0.264925	0.143837
0.554	0.259	17.372	1	15.236	716.855	698.368	0	1	0.563085	0.68981
0.629	0.254	4.499	1	32.695	2524.17	195.29	0	0	0.458455	0.310382
0.712	0.19	5.503	1	5.265	1708.63	744.539	1	1	0.398267	0.457936
0.846	0.4	3.032	0	29.597	1344.47	108.457	1	1	0.214716	0.583572
0.674	0.127	14.227	0	42.858	317.435	483.54	0	1	0.0163152	0.463448
0.711	0.466	12.587	0	44.181	429.434	571.215	0	1	0.282559	0.118842
0.942	0.403	4.306	0	16.295	1289.44	488.162	0	1	0.09888	0.621577
0.097	0.5	16.343	0	58.499	1069.07	304.798	0	1	0.220264	0.594125
0.935	0.254	14.36	1	62.86	1926.57	711.026	0	1	0.199023	0.421619
0.824	0.242	7.303	1	44.021	2058.58	145.043	1	1	0.571966	0.691711
0.57	0.463	11.864	1	29.305	854.998	340.565	0	1	0.211621	0.509955
0.053	0.506	2.384	0	71.621	2156.38	283.192	0	0	0.259157	0.561141
0.614	0.449	10.607	0	41.772	2189.47	730.947	0	1	0.391253	0.165349
0.529	0.34	9.922	0	46.245	574.597	58.211	0	1	0.147954	0.602542
0.588	0.395	7.525	0	2.395	1551.92	421.341	0	1	0.187652	0.0221107
0.175	0.488	4.087	1	9.129	2412.17	616.248	0	1	0.132499	0.277804
0.258	0.336	7.725	0	12.711	2629.15	134.297	0	1	0.425788	0.0938261
0.895	0.054	5.01	0	57.625	2621.48	222.382	0	1	0.303543	0.367272
0.71	0.286	15.547	1	3.883	1369.32	92.634	1	1	0.0741966	0.520124
0.737	0.282	6.299	0	29.161	377.63	331.526	0	1	0.220429	0.578915
0.337	0.37	5.825	0	2.982	2335.19	425.439	0	1	0.297079	0.0902585
0.02	0.457	17.781	0	8.124	1672.15	736.411	0	1	0.351372	0.523948
0.909	0.26	11.17	0	23.212	1391.11	515.209	0	1	0.145225	0.176843
0.238	0.152	7.175	0	48.389	2019.93	153.581	0	1	0.564989	0.234523
0.934	0.187	9.326	0	52.594	2019.45	611.285	0	0	0.586981	0.527857
0.802	0.062	12.839	0	74.631	1887.68	664.764	0	1	0.321598	0.452297
0.843	0.291	5.494	0	8.011	652.222	200.572	0	1	0.0832423	0.40502
0.158	0.383	12.164	1	10.037	801.096	647.78	1	1	0.0998321	0.200833
0.596	0.142	13.105	0	48.481	681.512	625.127	0	1	0.0509964	0.105298
0.085	0.159	14.361	0	3.499	687.887	168.607	0	1	0.177929	0.404785
0.297	0.118	10.067	0	18.705	1161.7	647.256	0	0	0.205982	0.551527
0.844	0.027	14.894	1	21.376	1276.2	697.708	0	1	0.545048	0.374364
0.615	0.199	10.99	1	24.278	1822.97	19.393	0	1	0.209058	0.0711814
0.944	0.398	6.241	1	70.516	846.687	417.653	0	1	0.220814	0.470989
0.457	0.339	15.572	1	58.888	1033.89	730.219	0	1	0.331925	0.391626
0.704	0.464	3.708	1	57.761	1693.3	629.271	0	1	0.585791	0.247041
0.35	0.486	12.253	1	58.432	2521.35	623.032	0	1	0.0839564	0.246507
0.872	0.311	12.229	1	63.791	2616.8	560.355	1	0	0.446571	0.347404
0.498	0.255	8.542	0	64.879	2579.44	661.554	1	1	0.57799	0.207306
0.788	0.48	7.163	1	3.294	456.062	492.92	0	1	0.453932	0.508673
0.442	0.285	9.272	0	50.478	811.586	597.875	0	1	0.531956	0.604956
0.521	0.343	16.594	0	38.185	1747.04	354.68	0	0	0.530894	0.634266
0.829	0.302	7.497	1	56.681	75.604	159.341	0	1	0.283639	0.484213
0.949	0.476	13.237	1	21.164	93.517	54.91	0	1	0.131053	0.193506
0.501	0.265	17.99	0	62.278	2618.01	526	1	0	0.108603	0.120038
0.193	0.395	6.338	0	40.837	2067.86	276.795	0	1	0.00604266	0.431404
0.752	0.501	6.406	1	45.708	510.044	453.215	1	1	0.554735	0.111365
0.246	0.44	13.569	1	25.708	2206.57	707.634	0	1	0.491635	0.418479
0.415	0.066	15.36	1	24.068	226.173	10.127	0	1	0.114261	0.338774
0.828	0.389	16.513	0	40.288	2405.47	249.816	1	1	0.299954	0.355095
0.915	0.129	10.892	0	71.582	2354.64	730.833	0	0	0.0211676	0.0185217
0.3	0.459	7.469	0	25.292	1408.62	183.588	0	0	0.205249	0.209058
0.524	0.208	14.409	0	10.08	1369.4	196.929	0	1	0.162255	0.490857
0.736	0.33	17.643	0	70.864	873.718	746.292	0	1	0.40614	0.147533
0.235	0.469	4.071	1	37.291	1529.49	146.273	0	1	0.101865	0.634822
0.195	0.344	13.021	0	34.048	815.54	424.916	1	1	0.11666	0.360372
0.18	0.413	16.087	1	31.582	1596.87	403.743	1	0	0.114023	0.693207
0.017	0.2	2.8	1	48.788	100.538	692.061	0	1	0.453365	0.00113224
0.568	0.238	10.454	1	11.071	2494.56	470.905	0	1	0.370946	0.103696
0.887	0.41	5.015	1	63.531	1575.89	97.165	0	0	0.122098	0.130058
0.521	0.204	10.558	0	34.136	149.759	528.209	0	0	0.524906	0.0587909
0.067	0.298	11.366	1	11.659	912.45	401.921	0	1	0.143596	0.369195
0.133	0.1	9.786	0	72.266	509.479	364.606	0	1	0.318888	0.538304
0.024	0.48	14.042	1	2.372	2217.71	305.504	0	1	0.261025	0.609806
0.413	0.119	5.08	0	8.908	2250.71	405.45	0	1	0.0439283	0.669601
0.479	0.279	5.003	1	15.787	2407.33	244.033	0	1	0.327091	0.285025
0.514	0.154	5.262	1	73.49	254.98	220.948	0	1	0.102249	0.551463
0.897	0.214	17.475	0	42.987	2607.36	223.521	0	1	0.041731	0.272506
0.018	0.027	13.146	1	16.808	2270.24	332.346	1	0	0.512125	0.022367
0	0.096	12.869	1	73.027	1226.26	279.55	0	0	0.0833338	0.161397
0.553	0.031	15.001	1	24.475	2482.37	358.118	0	1	0.37589	0.245054
0.079	0.424	9.674	1	57.375	704.106	3.115	0	1	0.519889	0.0419355
0.003	0.174	16.026	0	35.295	1725.25	637.489	0	1	0.201971	0.407627
0.954	0.061	2.609	1	27.589	23.478	527.161	0	0	0.576525	0.692096
0.037	0.071	2.198	0	63.795	87.627	318.299	1	1	0.401398	0.392929
0.556	0.152	18.155	1	61.126	701.846	357.89	0	1	0.148155	0.581649
0.257	0.402	18.375	0	18.65	1049.38	40.066	0	1	0.343113	0.32993
0.695	0.122	13.157	1	50.48	2080.13	383.935	0	1	0.254524	0.327366
0.914	0.193	5.856	1	57.887	2532.16	698.436	0	0	0.525272	0.301495
0.483	0.105	11.018	1	19.635	2233.44	521.834	0	1	0.316562	0.0500961
0.56	0.049	5.067	1	7.557	580.649	375.125	0	1	0.576782	0.630164
0.311	0.231	5.864	0	24.032	2060.92	582.963	1	1	0.459883	0.445567
0.083	0.137	11.502	0	13.619	446.298	354.361	0	1	0.420991	0.582974
0.517	0.445	6.423	0	25.649	2450.02	388.466	0	0	0.20144	0.219034
0.347	0.222	5.897	1	12.745	2587.67	269.396	0	1	0.0836268	0.218159
0.646	0.35	4.01	1	48.192	97.149	251	0	1	0.0216254	0.392309
0.946	0.302	10.795	1	11.747	388.362	99.464	0	1	0.388397	0.625123
0.065	0.423	6.388	0	64.143	1802.23	325.835	0	0	0.442323	0.501559
0.951	0.015	7.325	0	26.571	2187.12	265.616	0	1	0.428187	0.0756249
0.483	0.425	11.209	0	45.044	1601.15	652.47	0	1	0.296896	0.609378
0.227	0.072	10.441	0	33.553	1935.85	517.986	0	1	0.104172	0.49201
0.379	0.335	14.679	0	23.639	387.313	742.353	1	1	0.0652242	0.387204
0.76	0.339	2.899	0	35.306	1278.71	488.048	1	1	0.463948	0.238496
0.635	0.402	6.74	0	27.18	911.401	722.797	1	1	0.430586	0.225101
0.361	0.158	14.301	1	15.999	2130.24	537.611	0	1	0.317441	0.540248
0.234	0.279	16.102	1	58.034	2129.27	121.411	0	1	0.171209	0.330827
0.127	0.162	6.538	1	15.977	1621.32	664.058	1	1	0.342656	0.0180517
0.862	0.122	18.354	1	42.469	1071.81	454.126	0	1	0.102414	0.328285
0.087	0.134	11.119	1	63.689	2571.94	48.171	0	1	0.0837916	0.0851741
0.206	0.356	6.947	1	33.926	436.293	313.472	0	0	0.00893582	0.591775
0.687	0.399	14.303	0	12.528	600.095	7.236	1	1	0.171813	0.170626
0.118	0.206	9.561	1	28.766	1743	220.06	0	1	0.329746	0.697201
0.09	0.259	8.763	0	42.955	1068.75	528.801	1	0	0.431996	0.300919
0.303	0.439	4.889	0	17.616	2263.14	645.23	1	1	0.149895	0.670733
0.554	0.247	10.835	1	53.179	1334.46	62.855	0	1	0.163756	0.474407
0.512	0.112	6.958	0	71.151	2259.34	165.852	0	1	0.394952	0.505789
0.382	0.354	11.394	1	40.403	1302.27	255.918	1	1	0.456642	0.0892972
0.25	0.505	9.107	1	18.73	764.705	79.111	0	0	0.185199	0.240953
0.808	0.157	6.105	0	3.702	2506.34	560.674	0	1	0.420478	0.523756
0.458	0.206	17.599	1	37.253	2068.35	433.726	0	1	0.0661763	0.579064
0.274	0.147	14.462	0	23.192	1264.5	435.184	0	1	0.330827	0.601538
0.639	0.181	8.925	1	56.62	1062.94	172.659	0	1	0.262545	0.0205298
0.706	0.402	11.631	0	6.557	710.965	328.316	0	1	0.597638	0.699509
0.506	0.395	8.958	0	45.222	617.686	381.226	0	1	0.380322	0.219141
0.741	0.073	15.936	0	35.399	1859.92	179.307	0	1	0.232606	0.147105
0.785	0.046	11.734	1	24.54	1380.05	468.446	0	1	0.482168	0.682867
0.889	0.083	9.83	0	46.55	2440.25	24.493	0	1	0.591614	0.625208
0.584	0.068	11.519	1	73.89	76.572	546.103	1	1	0.156615	0.174258
0.776	0.199	16.685	0	7.734	1715.08	404.813	0	1	0.0786096	0.0747703
0.152	0.244	18.492	0	47.704	2331.56	698.709	1	1	0.270602	0.351955
0.653	0.075	12.644	1	32.953	1820.71	94.342	0	1	0.0934416	0.468447
0.603	0.224	4.501	0	21.713	2382.8	294.052	0	0	0.11016	0.572292
0.039	0.419	8.398	1	70.995	1081.26	537.976	0	1	0.459059	0.559004
0.144	0.487	2.576	0	70.254	2157.51	689.307	0	1	0.150829	0.679876
0.871	0.208	8.112	0	48.831	539.174	405.04	0	1	0.553252	0.296603
0.468	0.057	18.782	1	4.052	1356.49	124.553	0	0	0.333555	0.490857
0.374	0.102	6.964	1	6.458	2024.94	642.635	0	1	0.0676046	0.577355
0.644	0.127	7.267	1	33.219	448.8	410.778	1	0	0.227735	0.352446
0.566	0.421	10.037	1	11.39	2282.34	185.637	0	1	0.198914	0.0465926
0.866	0.296	15.517	1	49.339	1034.13	79.202	0	1	0.015656	0.5859
0.214	0.343	10.717	0	55.663	1351.81	320.598	0	1	0.219898	0.612391
0.569	0.314	9.651	1	44.547	2519.09	13.406	1	1	0.207428	0.0209571
0.631	0.339	9.403	0	22.198	2595.74	253.3	1	1	0.0528459	0.217667
0.875	0.397	8.519	1	19.696	149.92	243.601	1	1	0.166411	0.0503952
0.406	0.247	9.438	1	20.755	474.459	282.76	0	0	0.354448	0.662871
0.697	0.131	6.225	0	53.213	2030.1	56.071	0	1	0.0695456	0.30611
0.78	0.26	8.697	1	59.05	1677.4	181.903	0	0	0.190674	0.246999
0.501	0.316	5.904	0	26.589	357.78	9.626	1	1	0.215998	0.525336
0.113	0.26	8.542	1	61.824	2230.38	179.99	1	1	0.509873	0.498462
0.713	0.185	18.968	1	56.526	122.566	273.699	0	0	0.210724	0.0712027
0.346	0.076	5.804	0	66.302	195.995	601.017	0	1	0.585205	0.277184
0.34	0.177	18.041	0	21.047	1919.63	596.873	0	1	0.0575884	0.534544
0.347	0.344	7.341	1	48.454	351.002	84.028	0	1	0.0717795	0.342405
0.26	0.34	18.183	0	56.679	1644.48	77.016	0	1	0.178552	0.411963
0.537	0.156	6.618	0	57.503	362.138	297.513	0	1	0.179888	0.475176
0.681	0.284	13.349	1	13.041	2145.73	39.679	0	1	0.202045	0.0656484
0.514	0.298	14.787	0	57.876	334.703	699.096	1	1	0.383709	0.516514
0.773	0.384	4.876	0	55.586	1778.18	621.849	0	0	0.214386	0.558855
0.501	0.196	18.026	1	29.125	1426.05	545.739	1	1	0.135356	0.111814
0.936	0.48	17.959	1	43.554	2620.11	59.554	0	1	0.213562	0.268767
0.736	0.419	7.618	1	60.975	746.146	742.672	0	1	0.515036	0.332685
0.548	0.199	10.954	0	44.084	1489.95	450.915	0	1	0.523936	0.239906
0.209	0.065	15.43	1	39.186	1254.74	370.253	0	1	0.0925626	0.361696
0.736	0.272	2.769	1	31.932	834.825	600.516	1	1	0.0948881	0.394531
0.13	0.428	16.298	1	56.492	135.235	4.299	1	1	0.38045	0.365755
0.04	0.432	5.035	0	52.569	1645.37	212.137	0	1	0.0943205	0.300021
0.563	0.203	6.461	0	27.609	1094.97	389.377	0	1	0.596704	0.432258
0.681	0.296	8.946	1	28.07	1349.96	701.236	0	1	0.590973	0.0441359
0.922	0.079	5.659	0	26.747	904.3	552.387	0	1	0.504123	0.691476
0.211	0.228	6.132	1	71.112	993.141	249.998	1	1	0.176409	0.0240547
0.286	0.422	15.036	0	28.12	1376.26	435.48	0	1	0.525144	0.0820124
0.255	0.275	2.375	0	29.981	952.069	132.066	0	0	0.479513	0.452361
0.879	0.403	7.662	0	13.151	1281.93	424.278	0	1	0.0225959	0.624567
0.347	0.309	2.015	1	54.127	743.402	605.73	0	1	0.451039	0.460714
0.196	0.357	5.406	1	52.483	1526.43	393.907	0	1	0.26379	0.236851
0.504	0.309	10.114	1	44.319	1436.13	328.544	1	1	0.0176885	0.276138
0.301	0.166	3.167	1	54.877	2257.33	617.568	0	1	0.220154	0.240696
0.286	0.16	8.507	1	39.667	1281.21	651.673	0	1	0.19809	0.293548
0.957	0.44	12.387	0	74.897	2230.38	647.325	0	1	0.0748741	0.0639393
0.333	0.12	12.367	0	68.45	1838.62	541.004	0	1	0.213269	0.610083
0.274	0.017	10.133	0	66.941	2126.2	321.668	0	0	0.190326	0.117261
0.013	0.193	2.52	1	6.365	1673.37	434.751	0	1	0.286953	0.556569
0.098	0.396	4.379	0	63.377	1950.7	376.218	0	0	0.200507	0.412796
0.748	0.493	7.017	1	5.568	2595.1	414.534	0	1	0.489053	0.0011536
0.152	0.062	11.144	1	67.061	213.101	461.821	0	0	0.317203	0.276949
0.604	0.273	14.095	0	16.146	730.33	208.881	0	1	0.307297	0.540953
0.365	0.37	17.375	1	41.9	2005.81	547.356	0	1	0.545415	0.0824824
0.134	0.487	9.246	1	5.48	2534.98	442.924	0	1	0.00959502	0.484298
0.783	0.217	7.675	1	13.576	929.476	192.353	0	1	0.170714	0.368554
0.42	0.257	8.233	1	43.721	2348.75	231.056	0	1	0.458785	0.489831
0.566	0.138	18.584	0	56.173	1448.72	142.38	1	1	0.482809	0.424824
0.672	0.39	12.277	0	58.59	33.645	320.029	0	1	0.438716	0.510553
0.305	0.001	4.001	0	33.741	72.134	443.744	0	0	0.508957	0.669643
0.176	0.178	11.801	0	40.943	99.247	284.968	0	1	0.118455	0.428071
0.21	0.447	3.85	1	26.785	1329.14	664.4	0	0	0.227076	0.542427
0.306	0.349	11.76	1	75.649	386.91	61.102	0	1	0.396527	0.690194
0.541	0.369	4.146	1	8.709	46.152	651.787	1	1	0.181976	0.345119
0.193	0.012	14.29	0	7.099	1955.3	261.063	0	0	0.304807	0.223969
0.659	0.408	8.495	0	28.605	2226.34	15.068	1	1	0.116843	0.691412
0.01	0.481	17.845	1	20.846	1067.94	187.23	1	0	0.384973	0.322047
0.258	0.061	11.803	1	34.534	1544.74	535.881	0	1	0.0304147	0.246358
0.571	0.278	12.704	1	21.191	1382.31	510.61	1	0	0.156853	0.0294168
0.399	0.16	8.77	0	18.199	1415.88	477.553	0	1	0.452577	0.348024
0.747	0.202	4.465	1	72.793	1879.93	623.124	0	1	0.0503189	0.131553
0.055	0.019	14.595	0	59.459	2504.8	514.549	0	0	0.372723	0.385046
0.095	0.316	18.376	1	7.252	630.354	318.845	0	1	0.0473159	0.595941
0.844	0.135	5.554	1	66.11	2642.06	708.294	1	1	0.0319163	0.148323
0.639	0.507	8.871	0	10.945	1088.92	569.735	0	1	0.551732	0.388784
0.893	0.005	10.626	0	68.879	2108.37	689.033	0	1	0.574804	0.0661397
0.772	0.163	4.966	1	2.794	383.682	674.964	0	1	0.248573	0.512946
0.067	0.446	12.462	0	41.769	2552.49	202.53	0	1	0.227259	0.460649
0.409	0.158	7.924	1	22.083	753.247	493.922	0	1	0.504086	0.0287118
0.86	0.456	7.687	0	6.193	987.896	189.37	1	1	0.49603	0.614634
0.337	0.252	6.451	0	35.419	795.609	731.471	0	0	0.569915	0.365563
0.478	0.007	2.014	1	29.924	1142.58	311.218	0	1	0.148375	0.199936
0.675	0.455	5.217	0	52.33	841.926	290.523	0	1	0.0645833	0.645738
0.061	0.484	2.051	0	60.963	694.1	543.713	0	1	0.304953	0.479855
0.795	0.206	4.367	1	7.668	2096.27	99.214	0	1	0.0852748	0.358449
0.175	0.497	8.028	1	56.313	264.098	433.271	1	1	0.534739	0.54358
0.119	0.178	6.515	0	47.343	71.57	727.145	0	1	0.431245	0.683636
0.92	0.354	3.256	0	68.583	1514.81	691.174	1	1	0.258827	0.152553
0.897	0.3	17.095	0	27.192	2209.48	100.557	0	1	0.569805	0.00284127
0.696	0.214	12.889	0	31.451	528.522	317.57	0	1	0.120615	0.357808
0.237	0.047	11.579	1	56.216	1561.77	734.681	0	0	0.122062	0.493762
0.312	0.408	9.773	1	58.881	1705.16	726.986	0	0	0.540397	0.378253
0.63	0.087	13.468	0	28.251	716.371	460.386	0	1	0.164086	0.413501
0.919	0.077	4.853	0	44.333	322.196	384.664	0	0	0.317222	0.594467
0.696	0.381	5.879	1	25.615	1576.86	638.651	0	1	0.504288	0.0826106
0.255	0.07	18.981	0	31.875	2506.01	508.493	1	1	0.346043	0.601859
0.039	0.385	12.482	0	9.669	1316.71	224.272	0	0	0.085165	0.312476
0.204	0.078	4.037	0	64.845	1974.02	557.919	0	1	0.155113	0.266887
0.592	0.375	12.245	1	35.801	1760.83	163.667	0	1	0.34152	0.421043
0.872	0.36	10.34	0	36.053	856.208	512.409	0	1	0.518772	0.0276437
0.26	0.511	8.392	0	31.266	971.354	129.107	0	1	0.102414	0.28667
0.721	0.102	17.258	0	74.728	2353.03	704.765	0	1	0.331138	0.5652
0.244	0.366	15.981	0	64.988	1979.91	560.287	0	1	0.228285	0.636766
0.431	0.017	2.183	1	33.452	618.735	24.083	0	1	0.519797	0.529096
0.64	0.069	14.976	0	35.832	182.197	295.259	0	1	0.197613	0.0958983
0.337	0.086	9.369	1	55.871	2021.06	193.4	0	0	0.103275	0.419205
0.535	0.404	10.471	1	33.705	957.637	432.611	0	1	0.280343	0.562145
0.802	0.097	2.017	0	34.884	428.385	49.263	0	1	0.0327219	0.492822
0.76	0.314	4.238	1	44.73	1440.09	164.008	1	1	0.327787	0.0784875
0.613	0.409	4.263	0	41.778	2285.57	411.916	0	1	0.477444	0.0694296
0.202	0.169	10.807	1	29.653	1481.56	584.01	0	1	0.549516	0.259389
0.809	0.406	18.756	1	63.594	2201.33	60.829	0	1	0.193695	0.531169
0.293	0.357	16.355	0	54.166	1213.43	517.121	0	0	0.109336	0.5511
0.13	0.089	12.18	0	31.004	481.157	294.69	0	1	0.429542	0.154946
0.589	0.293	10.486	1	58.66	2413.7	745.199	0	1	0.132041	0.39436
0.838	0.011	7.775	1	60.674	1058.66	447.159	0	1	0.341612	0.347639
0.707	0.381	12.113	0	32.201	676.913	328.18	1	0	0.542705	0.449818
0.58	0.458	15.489	0	42.37	418.218	639.538	0	1	0.207208	0.277441
0.955	0.239	17.678	0	36.25	726.054	518.009	0	1	0.238978	0.681585
0.202	0.277	2.213	1	30.541	704.671	520.832	0	1	0.281954	0.689682
0.762	0.382	16.658	0	9.556	890.905	218.899	0	1	0.595624	0.309464
0.653	0.423	15.604	0	36.785	734.365	546.217	0	1	0.254231	0.651314
0.588	0.107	10.124	1	31.462	1658.76	81.205	1	1	0.597363	0.271844
0.056	0.321	12.404	1	21.796	1790.77	223.725	0	1	0.35811	0.173083
0.412	0.365	6.794	1	72.296	2345.2	47.761	0	1	0.364501	0.327601
0.342	0.361	16.17	0	59.473	1883.16	267.779	1	1	0.202026	0.298526
0.429	0.44	13.186	1	71.41	2050.35	309.442	0	1	0.451112	0.104636
0.092	0.486	14.867	1	19.775	2018	609.851	0	1	0.323722	0.212626
0.246	0.388	5.659	0	27.417	1015.98	166.057	0	1	0.0320444	0.010596
0.321	0.238	13.2	0	31.417	2427.58	519.557	0	1	0.271572	0.298462
0.264	0.153	4.071	0	36.169	465.099	90.153	1	1	0.130247	0.596988
0.837	0.069	3.749	1	12.101	458.16	51.608	1	1	0.110068	0.142811
0.492	0.14	7.013	1	29.448	850.721	583.145	0	1	0.340184	0.648323
0.74	0.148	3.301	1	61.862	1577.67	600.721	0	1	0.529539	0.650993
0.523	0.159	16.772	1	62.589	1810.22	187.071	0	1	0.0572588	0.290558
0.76	0.264	18.126	1	7.555	2541.76	646.892	1	0	0.482168	0.663811
0.192	0.096	5.963	1	15.075	458.079	115.538	1	0	0.396985	0.314356
0.435	0.313	12.656	0	44.622	2434.76	294.12	0	0	0.342674	0.663384
0.924	0.34	14.752	1	62.531	1321.88	245.24	0	1	0.359172	0.0294168
0.002	0.076	16.076	0	47.578	2328.17	138.76	0	1	0.0771264	0.496176
0.568	0.282	13.368	1	47.91	355.844	205.99	0	1	0.336247	0.138838
0.917	0.409	4.91	0	2.097	1153.96	438.53	0	0	0.0738121	0.519483
0.175	0.04	7.906	0	32.14	223.43	524.384	0	1	0.354393	0.0895535
0.897	0.342	18.923	0	64.708	1963.53	237.112	1	0	0.0188421	0.179513
0.685	0.261	7.73	1	12.399	1775.84	567.026	0	0	0.448769	0.350438
0.731	0.474	10.624	1	13.732	1436.05	425.212	0	1	0.1635	0.640953
0.507	0.122	14.828	0	53.703	917.856	177.418	0	1	0.482955	0.432621
0.75	0.508	5.56	0	71.275	2637.22	685.983	0	1	0.00250862	0.698782
0.005	0.017	7.853	0	19.012	1073.99	286.835	0	1	0.103531	0.634736
0.904	0.129	13.448	0	8.759	2543.46	195.199	0	1	0.240901	0.7
0.107	0.138	6.911	1	38.63	2288.8	676.853	0	1	0.548601	0.60549
0.703	0.153	14.263	0	14.662	500.845	267.961	0	1	0.0428114	0.372954
0.764	0.131	16.022	0	33.687	981.037	504.645	0	1	0.0782067	0.105512
0.348	0.454	3.672	0	36.058	251.591	513.069	0	1	0.00778222	0.492651
0.304	0.071	13.328	1	37.178	1141.29	237.932	0	1	0.442067	0.357701
0.186	0.327	16.896	0	4.457	1184.38	199.57	0	1	0.179669	0.0905362
0.696	0.432	15.026	0	19.676	436.777	658.776	0	0	0.217096	0.236167
0.003	0.054	6.309	0	32.908	1811.51	141.287	0	0	0.339268	0.332279
0.946	0.227	13.4	1	53.409	1849.35	523.473	1	1	0.213709	0.298419
0.782	0.047	5.905	0	25.76	1761.48	522.54	0	1	0.33491	0.0258919
0.791	0.169	6.773	1	66.794	108.687	80.795	0	1	0.235829	0.447832
0.359	0.045	18.371	1	75.473	1793.27	103.38	0	1	0.345073	0.372677
0.259	0.392	16.404	0	42.998	579.358	288.884	0	1	0.264632	0.165029
0.541	0.183	12.039	0	66.038	1391.91	611.444	0	1	0.414087	0.0212134
0.345	0.469	3.79	0	20.161	1201.65	669.386	1	0	0.391034	0.20126
0.575	0.148	2.48	1	58.82	1850.72	231.944	1	1	0.235224	0.019718
0.508	0.164	6.344	1	68.434	1681.52	236.543	1	1	0.324912	0.324995
0.667	0.188	17.157	0	65.765	71.166	370.23	1	1	0.446883	0.0681265
0.119	0.161	12.394	0	7.514	286.449	36.264	0	1	0.234217	0.0893399
0.164	0.091	7.499	1	11.277	126.843	427.079	1	0	0.333647	0.3417
0.161	0.018	15.709	0	31.173	891.147	452.168	0	0	0.387573	0.583166
0.782	0.436	7.07	0	28.21	1763.58	556.303	0	1	0.259926	0.473531
0.306	0.273	3.803	1	45.091	59.708	699.074	1	1	0.568285	0.376949
0.894	0.48	2.304	0	64.967	1608.65	28.341	1	0	0.083517	0.136808
0.822	0.322	5.765	1	65.331	862.906	517.804	1	0	0.467336	0.516086
0.845	0.295	9.802	0	68.664	2503.68	296.602	0	0	0.275729	0.244093
0.663	0.514	13.986	1	47.23	1745.02	94.547	0	1	0.225428	0.685281
0.261	0.163	3.377	1	29.292	1593.88	265.093	0	1	0.588464	0.467998
0.955	0.464	4.398	1	50.408	1612.12	86.692	0	1	0.552611	0.305362
0.38	0.019	7.178	1	72.4	893.568	678.265	0	1	0.531773	0.273531
0.069	0.428	11.512	1	47.689	1692.65	415.445	0	1	0.585534	0.667293
0.137	0.374	14.376	0	31.234	1510.05	204.169	0	0	0.132646	0.623991
0.843	0.008	9.05	0	67.727	2302.11	316.5	0	0	0.0196112	0.692053
0.561	0.23	7.153	1	73.721	1004.6	542.552	0	0	0.112851	0.0672933
0.002	0.491	14.196	1	33.768	192.767	60.419	0	1	0.453255	0.471267
0.807	0.207	18.32	0	23.217	1314.45	112.623	0	1	0.0242073	0.316108
0.401	0.369	3.763	1	36.017	1900.03	215.734	0	1	0.27745	0.323563
0.783	0.308	11.779	1	63.393	162.75	78.428	0	1	0.0913358	0.18887
0.523	0.24	8.817	0	15.299	109.575	478.099	1	1	0.21305	0.139393
0.133	0.466	16.566	0	66.408	1277.66	415.49	0	1	0.00542009	0.170177
0.831	0.106	5.892	0	54.814	768.013	236.202	0	1	0.312552	0.315488
0.077	0.389	15.226	0	40.742	371.014	582.621	0	1	0.168224	0.562102
0.959	0.157	18.686	0	25.557	707.818	638.901	0	0	0.280618	0.238005
0.778	0.428	15.222	1	4.224	2325.67	468.719	0	1	0.573247	0.623029
0.398	0.517	15.48	1	61.148	1288.31	452.577	1	1	0.30184	0.299786
0.762	0.476	4.751	1	53.777	1476.32	316.136	0	1	0.509287	0.514164
0.611	0.223	9.353	0	10.148	1296.7	233.538	0	1	0.169524	0.0667592
0.014	0.421	4.158	1	63.89	727.748	247.722	0	0	0.454427	0.382632
0.113	0.066	3.86	1	32.169	1656.34	439.373	0	1	0.562627	0.681457
0.648	0.339	14.038	1	7.625	1612.36	188.733	0	1	0.169762	0.49295
0.133	0.307	11.228	1	40.988	1552.89	244.17	0	1	0.591925	0.643281
0.623	0.466	16.266	1	38.818	677.801	218.74	0	1	0.578466	0.161846
0.96	0.072	18.493	0	5.2	2093.28	122.55	0	0	0.208673	0.275304
0.05	0.454	14.798	1	20.593	44.377	550.953	0	0	0.00172124	0.144115
0.833	0.509	13.4	0	71.343	2571.46	352.472	0	0	0.511887	0.410169
0.13	0.086	6.128	1	69.683	895.263	256.1	0	1	0.392462	0.244371
0.741	0.153	13.586	1	37.824	1748.09	510.496	0	1	0.180639	0.545183
0.286	0.382	2.04	1	72.163	1506.17	586.993	1	1	0.237349	0.381222
0.609	0.38	7.434	1	39.071	796.174	481.195	0	1	0.570336	0.661611
0.699	0.452	9.752	1	10.929	2589.61	332.482	0	1	0.261428	0.392993
0.086	0.167	10.515	0	45.545	252.237	597.033	0	1	0.0200507	0.0168981
0.702	0.052	7.938	0	18.251	1289.68	238.387	0	0	0.0421888	0.634138
0.142	0.347	7.423	0	52.124	28.803	711.254	0	0	0.000128178	0.235911
0.788	0.451	18.527	1	30.611	202.692	115.151	0	1	0.598022	0.45909
0.687	0.128	10.585	1	9.592	704.832	531.396	0	1	0.255312	0.587332
0.707	0.32	8.662	0	50.046	417.007	485.817	1	1	0.0322092	0.309528
0.729	0.08	17.095	1	57.298	1940.29	156.996	0	1	0.250185	0.671352
0.316	0.316	12.054	0	22.273	2273.62	195.312	0	1	0.0652058	0.40282
0.483	0.275	9.16	1	48.45	1611.72	634.006	0	0	0.368474	0.201025
0.391	0.493	3.119	0	7.691	1068.67	426.578	0	1	0.0481399	0.548238
0.649	0.28	8.224	1	58.396	284.755	231.534	1	1	0.0372631	0.671822
0.633	0.256	8.01	0	32.804	1534.58	591.546	1	1	0.295779	0.183593
0.623	0.069	9.694	1	31.629	996.53	384.687	0	1	0.0118473	0.616749
0.451	0.107	6.988	0	67.194	2513.28	403.424	0	1	0.381072	0.61348
0.306	0.015	17.161	0	62.784	50.993	202.803	0	1	0.444319	0.379342
0.265	0.447	12.706	1	24.949	2396.36	746.588	1	1	0.272433	0.329844
0.051	0.359	12.692	1	5.29	206.808	390.583	0	1	0.0427564	0.535249
0.744	0.027	2.955	0	27.808	595.657	670.274	1	1	0.542851	0.394681
0.91	0.22	15.735	1	8.458	2143.55	170.428	0	1	0.584051	0.600491
0.437	0.201	2.478	0	68.416	1134.67	388.125	0	1	0.412055	0.147789
0.245	0.219	14.139	1	72.26	1549.51	269.692	0	1	0.245552	0.0106601
0.148	0.308	15.564	1	14.262	449.929	374.305	1	1	0.175347	0.561013
0.22	0.33	3.333	1	34.649	1267.89	109.982	0	1	0.046382	0.682995
0.176	0.096	6.603	1	18.285	496.569	251.342	0	1	0.0982025	0.678402
0.774	0.497	5.41	0	33.983	498.102	680.086	1	0	0.509342	0.417133
0.875	0.266	11.587	1	43.1	546.032	514.093	0	1	0.391968	0.649028
0.874	0.188	10.422	0	16.038	1069.96	416.56	0	1	0.048854	0.490237
0.765	0.2	13.846	0	70.607	1630.03	541.345	0	1	0.305246	0.261953
0.487	0.379	9.227	0	27.04	979.262	192.307	0	1	0.530418	0.692438
0.686	0.278	15.314	1	9.452	43.166	733.247	0	1	0.545433	0.61912
0.215	0.442	18.292	1	55.656	1661.91	54.409	0	1	0.308231	0.369836
0.327	0.246	11.34	1	69.952	2174.86	609.395	1	1	0.458126	0.319718
0.412	0.045	7.647	1	19.689	1600.18	457.04	0	1	0.00813013	0.0308481
0.193	0.373	3.675	0	59.595	776.728	323.125	0	1	0.115397	0.564623
0.219	0.079	12.324	1	42.524	601.709	728.579	0	1	0.35258	0.363448
0.225	0.087	13.935	1	68.764	1588.88	705.63	0	1	0.571343	0.111771
0.079	0.406	17.663	1	67.099	2475.84	667.473	0	1	0.402716	0.0467635
0.059	0.313	4.599	0	19.536	326.634	8.351	0	1	0.109848	0.60831
0.66	0.394	3.538	0	43.082	2118.62	503.12	0	0	0.492221	0.254732
0.202	0.062	18.664	0	13.3	240.294	329.25	0	0	0.211145	0.180795
0.663	0.509	17.402	0	4.755	1671.43	736.73	0	1	0.0239143	0.481137
0.834	0.41	14.511	1	65.013	378.034	714.555	0	1	0.473873	0.570669
0.655	0.019	14.714	1	2.492	1618.82	201.96	1	1	0.368401	0.302329
0.11	0.114	14.5	0	19.987	1273.7	7.395	0	0	0.524357	0.240761
0.89	0.253	12.489	0	34.676	1833.21	157.565	0	1	0.319565	0.372506
0.438	0.478	5.387	0	45.155	377.953	367.589	0	1	0.499527	0.0441572
0.582	0.202	18.871	1	6.86	1077.46	49.104	0	0	0.498575	0.0544328
0.543	0.412	16.055	0	4.983	1781.09	277.842	0	1	0.277743	0.0203803
0.06	0.156	13.589	0	69.913	1311.87	28.728	0	1	0.132115	0.164687
0.123	0.333	11.255	0	15.173	700.233	590.726	0	1	0.530784	0.55783
0.652	0.256	13.379	1	26.455	1196.88	185.933	1	1	0.53668	0.692416
0.01	0.23	13.366	0	56.808	792.301	230.1	1	1	0.551842	0.0201239
0.879	0.082	10.654	0	31.975	927.781	437.301	0	0	0.592602	0.572784
0.443	0.286	3.56	1	56.349	1188.41	476.164	1	1	0.556969	0.666866
0.634	0.305	13.485	0	20.963	2143.47	426.487	0	1	0.267708	0.599658
0.223	0.449	10.44	1	18.781	40.988	571.01	0	0	0.0326487	0.192737
0.454	0.138	3.924	1	2.711	681.593	681.02	0	1	0.420167	0.679342
0.948	0.351	4.299	1	14.664	777.454	487.456	0	1	0.588812	0.351207
0.869	0.085	12.536	1	66.873	1045.27	206.673	1	1	0.0547502	0.103269
0.759	0.191	10.703	0	41.164	1223.84	140.399	0	1	0.345293	0.506238
0.643	0.43	7.201	1	57.205	1696.85	488.663	0	1	0.0964812	0.182824
0.533	0.261	10.332	0	48.359	2574.76	383.685	1	0	0.210486	0.657851
0.404	0.517	15.687	1	56.029	2199.79	55.797	0	1	0.15764	0.184768
0.461	0.221	3.017	1	51.724	2150.17	541.573	1	1	0.373016	0.698846
0.144	0.279	15.423	1	11.236	915.839	23.833	0	1	0.0833705	0.570241
0.61	0.051	7.759	0	25.758	1015.49	47.465	0	1	0.401727	0.270904
0.086	0.469	7.361	1	31.41	1733.72	324.833	0	1	0.441847	0.607093
0.294	0.001	10.416	1	52.637	786.572	351.903	1	1	0.205689	0.385473
0.453	0.373	5.086	1	19.922	1769.95	560.31	0	1	0.15255	0.335185
0.332	0.182	6.805	1	69.656	421.688	536.063	1	1	0.22345	0.144136
0.666	0.085	10.253	0	43.244	2324.3	737.618	0	1	0.496286	0.454839
0.016	0.5	17.218	1	6.433	1662.63	292.458	0	1	0.261245	0.324888
0.604	0.118	10.53	0	41.033	1904.14	630.432	0	1	0.596246	0.014185
0.478	0.446	2.08	0	67.571	1920.92	63.174	0	0	0.461037	0.380068
0.876	0.499	11.158	0	73.443	1215.44	229.258	0	1	0.478872	0.234245
0.691	0.164	6.669	0	34.915	1913.34	75.878	0	1	0.023896	0.406793
0.306	0.423	4.622	1	61.591	2328.58	725.005	0	0	0.38739	0.262401
0.407	0.259	9.646	1	74.227	118.854	135.071	0	0	0.218488	0.490173
0.923	0.415	13.396	0	21.489	1851.13	638.4	0	1	0.308707	0.130229
0.599	0.326	9.786	0	63.73	1660.78	105.179	0	1	0.543052	0.0687033
0.819	0.03	17.876	0	63.31	1722.51	155.493	0	1	0.258333	0.340889
0.851	0.113	17.785	1	17.481	517.629	136.688	1	1	0.357762	0.520466
0.959	0.143	8.133	1	3.813	290.645	288.952	0	0	0.523276	0.56693
0.414	0.165	6.528	0	6.532	147.984	679.38	0	1	0.136216	0.201495
0.096	0.3	3.538	0	71.406	1754.22	649.51	0	0	0.366405	0.537321
0.798	0.027	2.882	1	42.126	1243.77	66.862	0	0	0.376659	0.177035
0.938	0.062	5.359	1	71.709	2016.3	424.574	0	1	0.0196844	0.368853
0.39	0.086	4.986	1	65.475	1173.16	687.599	0	1	0.0403577	0.353258
0.399	0.326	18.654	0	2.386	361.976	290.159	0	1	0.515549	0.491946
0.272	0.489	17.327	0	50.787	313.239	163.052	0	0	0.219129	0.435527
0.083	0.47	18.816	1	43.854	1790.61	87.261	0	0	0.598846	0.0697501
0.631	0.415	3.726	0	21.839	2458.16	384.527	0	1	0.454738	0.0907498
0.861	0.403	7.678	1	25.356	1505.29	576.497	0	0	0.402441	0.450758
0.151	0.169	7.832	0	72.262	1084.08	701.942	0	1	0.21175	0.569344
0.447	0.179	9.649	0	38.542	680.221	164.987	1	1	0.330827	0.0655416
0.645	0.225	9.938	1	53.685	432.177	530.622	0	1	0.119352	0.427879
0.892	0.415	13.625	0	42.386	2465.51	517.19	0	1	0.0560869	0.217475
0.249	0.056	17.089	1	16.627	444.523	414.807	0	1	0.420258	0.680816
0.28	0.297	6.084	1	33.614	838.214	406.475	0	0	0.0606647	0.458428
0.589	0.345	5.567	0	30.227	928.507	251.159	0	1	0.27289	0.180453
0.385	0.228	18.315	0	38.558	426.126	534.97	0	1	0.339396	0.0267891
0.262	0.502	2.153	1	3.418	1134.11	534.128	0	1	0.419452	0.569472
0.926	0.161	12.873	0	75.218	1922.62	429.401	0	1	0.273055	0.689361
0.42	0.295	17.067	1	41.871	1173.16	72.69	0	1	0.33339	0.656868
0.48	0.115	15.743	1	55.184	564.995	538.272	0	0	0.0816858	0.209977
0.002	0.293	7.484	1	44.147	1016.54	227.687	1	1	0.170916	0.122196
0.471	0.179	12.832	1	55.405	557.329	456.402	0	1	0.034846	0.205255
0.322	0.477	10.937	1	3.603	2310.18	554.527	1	1	0.545946	0.243666
0.464	0.488	13.089	0	56.817	1285	16.707	1	1	0.510807	0.375497
0.635	0.371	11.019	0	43.569	701.201	135.185	0	1	0.00155644	0.459368
0.733	0.106	14.219	0	13.68	849.188	123.301	0	1	0.433918	0.358107
0.534	0.402	8.694	1	54.651	1976.52	735.159	0	1	0.140922	0.695813
0.343	0.513	2.415	1	73.592	2276.05	183.861	0	1	0.353551	0.575881
0.458	0.509	11.209	1	10.9	841.119	509.677	0	1	0.3773	0.521342
0.819	0.228	4.252	1	30.525	349.792	45.461	1	1	0.233412	0.382803
0.115	0.13	7.45	0	36.132	2375.78	240.459	0	1	0.246376	0.390622
0.817	0.106	5.577	1	75.448	455.82	357.162	0	1	0.073336	0.283123
0.386	0.406	13.42	1	39.398	1419.67	234.289	1	1	0.0652608	0.229865
0.004	0.226	17.547	0	75.975	1780.52	11.175	0	1	0.559899	0.250502
0.453	0.377	14.735	0	65.595	1872.19	320.78	0	1	0.0986053	0.555116
0.558	0.196	14.376	1	33.82	975.55	534.97	0	1	0.413575	0.444435
0.204	0.281	7.593	1	19.527	793.753	375.216	0	1	0.578594	0.008652
0.459	0.071	9.743	1	65.293	1690.23	725.847	0	1	0.344176	0.444563
0.567	0.141	4.724	0	46.189	265.066	203.668	0	1	0.594452	0.425956
0.822	0.022	13.486	1	71.347	405.227	122.299	0	1	0.515604	0.239863
0.737	0.442	3.587	0	50.101	1518.36	636.943	0	1	0.497256	0.0974364
0.847	0.318	17.118	1	40.866	1075.37	737.709	1	1	0.533787	0.255693
0.574	0.317	2.54	0	55.324	1630.84	441.945	0	0	0.12913	0.35125
0.929	0.405	10.193	1	45.157	1013.39	289.317	1	1	0.580334	0.114335
0.687	0.14	12.095	0	32.659	2212.06	586.765	0	1	0.158831	0.644029
0.164	0.438	3.45	0	66.284	2351.89	691.014	1	1	0.595514	0.0433882
0.371	0.179	18.767	1	42.605	2585.9	691.31	0	0	0.36353	0.693847
0.407	0.316	3.464	0	18.309	35.823	660.142	0	1	0.541514	0.605148
0.421	0.367	3.547	1	5.412	995.158	729.08	0	1	0.313047	0.408588
0.929	0.346	10.938	1	47.75	692.244	569.439	1	1	0.52703	0.660457
0.305	0.405	6.844	1	41.871	97.149	613.63	0	1	0.264248	0.145354
0.015	0.361	3.394	1	2.928	2271.53	53.862	0	0	0.320261	0.137599
0.477	0.503	4.913	1	72.086	337.93	375.535	0	1	0.233576	0.664751
0.317	0.135	16.422	0	30.855	218.266	583.441	0	1	0.296219	0.587396
0.466	0.039	7.499	0	67.138	1403.7	291.753	0	1	0.260732	0.210276
0.097	0.506	16.546	0	59.613	2545.55	182.039	0	1	0.328996	0.21019
0.35	0.254	9.793	0	75.909	1833.86	74.512	1	1	0.481161	0.231532
0.652	0.043	7.73	1	3.759	2250.31	316.591	1	1	0.327055	0.0737663
0.598	0.025	6.856	1	9.271	1430.16	646.027	0	0	0.262764	0.569536
0.048	0.459	6.224	0	24.683	2239.74	389.377	0	1	0.593738	0.141124
0.714	0.402	14.725	0	20.168	1885.83	323.467	1	1	0.211585	0.121043
0.936	0.356	4.394	1	50.891	1390.54	70.528	0	1	0.350493	0.233198
0.132	0.204	12.403	0	35.195	155.892	238.729	1	1	0.182305	0.483038
0.22	0.437	15.216	1	23.813	1144.03	246.765	0	1	0.163591	0.298483
0.215	0.299	10.09	0	53.531	619.38	597.602	1	0	0.222315	0.235569
0.823	0.14	10.537	1	36.162	99.247	515.277	0	1	0.239637	0.0889126
0.34	0.305	9.457	0	30.43	1521.42	146.136	0	1	0.503464	0.0403546
0.429	0.331	18.022	1	7.634	2388.61	321.327	0	0	0.576122	0.185559
0.567	0.188	17.551	0	59.511	636.648	116.562	0	1	0.431611	0.29921
0.843	0.231	15.205	0	29.823	863.47	108.958	0	1	0.147514	0.516898
0.422	0.149	13.285	1	66.817	235.453	602.656	0	0	0.144053	0.31912
0.239	0.197	13.107	0	59.841	793.592	28.227	0	1	0.0470595	0.503333
0.507	0.042	2.397	1	36.388	2636.25	652.925	0	1	0.583721	0.0578295
0.452	0.022	10.935	1	65.984	2482.05	567.664	0	1	0.566253	0.583123
0.09	0.247	15.54	0	66.2	1183.97	350.764	0	1	0.553069	0.460244
0	0.09	7.223	1	9.375	329.942	47.123	0	0	0.153868	0.461953
0.039	0.395	7.74	1	48.863	955.7	121.32	0	1	0.0740501	0.432109
0.816	0.226	9.824	1	74.875	1870.33	453.033	0	1	0.226563	0.122324
0.496	0.077	6.172	1	49.895	1124.51	305.117	1	1	0.0869045	0.519675
0.118	0.089	11.305	1	23.298	1942.15	2.022	0	0	0.280874	0.16317
0.329	0.514	15.921	0	49.789	1924.07	378.699	0	1	0.288144	0.65768
0.434	0.122	10.891	1	56.9	1468.97	586.742	1	1	0.256337	0.354625
0.635	0.438	5.463	1	32.756	1164.45	84.62	0	1	0.209259	0.405875
0.404	0.08	5.993	1	45.801	2138.95	379.519	0	1	0.395685	0.0255501
0.481	0.407	3.084	0	55.286	1979.99	70.528	1	0	0.547758	0.0971801
0.116	0.417	17.017	0	10.575	2507.39	613.448	0	0	0.516684	0.287054
0.334	0.384	15.338	1	63.655	859.92	210.748	0	1	0.357305	0.262316
0.856	0.158	13.302	0	56.049	1772.7	129.835	0	1	0.0249214	0.0742576
0.611	0.469	15.286	0	9.533	1325.27	428.945	1	1	0.0583575	0.458321
0.626	0.231	4.229	0	51.363	69.714	723.07	0	1	0.134733	0.297287
0.228	0.35	11.631	1	63.183	128.295	17.913	0	1	0.0186407	0.304593
0.895	0.171	11.476	0	46.315	1955.06	418.2	1	1	0.198529	0.167464
0.894	0.055	18.06	0	44.577	644.152	80.249	0	0	0.551585	0.302094
0.837	0.388	9.629	0	11.521	2520.14	536.291	0	1	0.151561	0.14561
0.195	0.415	5.436	1	34.385	2116.04	344.344	0	0	0.462685	0.571245
0.326	0.298	16.554	0	65.028	2394.1	2.273	1	1	0.431062	0.48103
0.239	0.222	10.846	0	27.451	1133.87	53.202	0	0	0.416156	0.676287
0.885	0.464	2.729	1	67.991	1336.88	211.932	0	1	0.504013	0.012775
0.129	0.105	6.207	1	75.338	909.061	302.977	0	1	0.0696738	0.697992
0.019	0.159	16.678	1	40.274	253.528	163.78	0	1	0.508792	0.523542
0.614	0.496	5.187	0	61.923	325.504	268.098	0	1	0.211328	0.457659
0.831	0.229	12.495	1	60.385	1165.09	256.259	0	1	0.0594195	0.210361
0.683	0.132	16.778	1	29.4	110.543	185.067	1	1	0.302005	0.17445
0.777	0.422	14.679	0	24.314	2175.18	193.878	0	1	0.351665	0.203589
0.478	0.09	18.098	1	23.188	1295.97	491.463	0	0	0.156615	0.238112
0.307	0.212	4.852	1	8.185	1766.16	616.726	1	0	0.321744	0.460115
0.152	0.496	11.938	1	51.934	1222.71	542.119	0	1	0.0606281	0.593014
0.287	0.234	17.968	0	56.686	2615.84	613.994	0	1	0.518296	0.52085
0.664	0.215	2.517	0	14.813	1311.06	464.803	1	1	0.491269	0.338475
0.218	0.048	16.975	0	7.153	2012.35	16.16	0	1	0.527873	0.689959
0.526	0.043	13.727	0	5.285	2569.2	546.149	0	1	0.271133	0.548814
0.109	0.183	10.266	0	64.45	1952.56	354.43	0	0	0.223304	0.403204
0.376	0.2	2.24	0	48.253	1295.49	256.168	1	1	0.297464	0.584747
0.432	0.284	9.086	1	16.038	2213.51	586.423	1	1	0.352965	0.0427046
0.6	0.213	11.116	1	70.914	577.502	594.961	0	0	0.0425916	0.100748
0.469	0.464	16.206	0	33.145	1644.88	595.963	0	1	0.235463	0.561696
0.903	0.201	11.251	0	20.22	2170.82	18.779	1	1	0.280984	0.0309549
0.321	0.053	8.113	1	7.663	892.6	106.567	0	1	0.343626	0.245076
0.727	0.402	7.213	0	46.365	2427.66	325.584	1	1	0.243391	0.552425
0.575	0.315	4.325	0	53.009	2313.65	4.527	0	1	0.325333	0.384918
0.463	0.099	11.847	0	64.294	371.578	205.694	0	1	0.303049	0.0631916
0.871	0.431	3.917	1	33.441	1956.19	31.528	0	1	0.0973601	0.233155
0.938	0.145	9.66	0	12.033	2226.18	732.814	1	0	0.0374462	0.362572
0.512	0.358	11.503	1	30.037	193.655	32.962	1	1	0.43141	0.14514
0.665	0.073	11.474	0	57.987	1462.44	678.424	0	1	0.157018	0.668874
0.806	0.199	2.426	0	9.346	1936.9	425.872	0	1	0.507511	0.0819269
0.661	0.222	9.38	1	57.42	1101.67	64.267	0	1	0.424964	0.24452
0.297	0.399	13.348	1	72.429	2533.45	543.303	0	1	0.0133305	0.137727
0.324	0.254	8.667	1	63.651	709.673	505.009	0	1	0.383801	0.30596
0.834	0.051	2.429	0	30.484	2338.66	290.273	0	1	0.491818	0.435185
0.046	0.22	18.321	1	49.73	2228.03	394.431	0	1	0.330845	0.0637257
0.812	0.037	8.591	1	9.985	1873.16	693.427	0	1	0.560979	0.625913
0.95	0.267	14.017	1	40.511	2409.59	615.087	0	1	0.21966	0.356334
0.774	0.402	11.311	1	60.232	896.554	506.444	0	0	0.524192	0.0829524
0.544	0.251	7.357	1	20.676	358.426	375.398	0	0	0.485372	0.592972
0.284	0.341	11.998	1	19.059	1162.99	262.475	0	1	0.32797	0.512497
0.613	0.231	5.551	0	14.134	387.555	663.444	0	1	0.270254	0.0977142
0.764	0.008	2.526	0	23.079	1495.04	284.74	0	0	0.387555	0.283316
0.904	0.199	2.015	0	8.203	2638.35	18.824	0	1	0.0400647	0.434587
0.633	0.449	15.835	0	70.539	569.352	691.879	1	1	0.0588885	0.0109165
0.497	0.375	12.452	0	2.657	2046.96	475.754	1	1	0.404566	0.678466
0.95	0.309	15.077	0	35.207	1843.95	7.122	0	0	0.467098	0.275304
0.654	0.031	7.152	1	3.034	2450.82	466.807	1	1	0.563012	0.469066
0.038	0.343	5.431	0	25.507	914.548	270.716	0	1	0.378326	0.336958
0.864	0.325	2.504	0	72.077	2515.94	411.916	0	1	0.46241	0.529737
0.26	0.347	8.781	1	25.848	1299.93	603.612	1	1	0.00258187	0.280004
0.503	0.28	18.281	0	20.789	1231.42	733.656	0	1	0.55717	0.539308
0.503	0.513	3.856	1	20.114	697.005	646.573	0	0	0.0108219	0.0932707
0.14	0.419	5.195	1	41.916	1848.38	576.748	0	1	0.269558	0.699359
0.215	0.167	15.614	1	37.537	1153.23	418.086	1	1	0.418207	0.636616
0.192	0.488	11.667	0	61.535	5.968	487.069	1	1	0.545524	0.030079
0.002	0.43	10.24	0	4.19	1979.35	440.101	0	0	0.10062	0.268639
0.787	0.389	9.855	0	27.6	912.611	673.302	0	1	0.553874	0.441594
0.915	0.16	13.905	1	14.256	107.316	590.977	0	1	0.549077	0.0701987
0.543	0.468	17.863	0	51.539	63.258	406.429	0	0	0.0667806	0.351976
0.884	0.054	10.789	0	73.213	2089.25	604.978	0	0	0.399512	0.0236915
0.083	0.362	2.755	0	8.813	176.387	428.763	1	1	0.0563616	0.147597
0.911	0.203	14.668	0	69.606	2218.43	517.554	0	1	0.282888	0.638432
0.597	0.076	17.848	1	47.083	617.444	234.335	0	1	0.0253243	0.689148
0.288	0.038	12.008	0	14.159	2285.81	294.94	0	1	0.391876	0.0850246
0.244	0.035	5.567	0	54.181	480.834	150.029	0	1	0.0310923	0.350459
0.625	0.114	7.847	1	43.987	363.106	377.492	0	0	0.0356151	0.653536
0.469	0.267	4.414	0	55.092	1143.63	233.424	1	0	0.139219	0.420338
0.951	0.205	3.16	0	74.834	2404.18	419.861	0	1	0.125761	0.11959
0.648	0.469	3.091	0	57.587	927.297	593.071	0	1	0.0272469	0.589447
0.807	0.061	2.76	1	8.93	94.728	501.23	0	1	0.579839	0.627067
0.792	0.1	15.955	0	46.444	1529.65	196.815	0	1	0.130082	0.272591
0.487	0.261	18.514	1	45.177	2054.23	366.792	0	1	0.0183294	0.61128
0.782	0.19	13.655	0	24.421	900.588	210.999	0	1	0.3476	0.167956
0.523	0.366	14.519	0	9.583	2005.01	393.68	0	1	0.244618	0.0337535
0.717	0.257	9.331	0	34.762	2438.88	231.58	0	1	0.398376	0.216877
0.392	0.234	2.389	0	66.2	1183.65	591.318	0	1	0.40473	0.511451
0.753	0.432	3.098	1	59.093	1354.15	155.084	1	0	0.476766	0.389233
0.574	0.391	9.715	1	37.429	2166.23	609.714	0	1	0.00573138	0.14185
0.743	0.47	7.949	1	56.453	1671.19	448.274	1	0	0.0281075	0.16505
0.558	0.458	4.542	0	33.029	2071.9	285.765	0	1	0.0991546	0.485473
0.078	0.309	14.74	1	56.094	1803.12	173.707	0	1	0.473196	0.504443
0.49	0.099	3.139	0	4.33	159.2	603.521	0	0	0.284646	0.50611
0.797	0.361	17.714	1	72.897	2137.98	45.53	0	1	0.464644	0.0776116
0.351	0.15	17.922	0	45.683	277.251	591.25	1	1	0.136766	0.226896
0.826	0.379	12.231	1	21.966	1372.23	259.128	0	1	0.0185125	0.257466
0.792	0.34	12.827	0	43.91	227.706	222.223	0	1	0.575353	0.171203
0.797	0.474	11.023	1	74.493	797.062	382.82	1	0	0.108951	0.641658
0.878	0.107	3.324	1	32.099	977.083	322.101	0	1	0.565081	0.361376
0.448	0.065	11.723	0	68.432	343.659	139.579	0	0	0.318174	0.560735
0.552	0.252	14.207	0	23.382	354.149	204.305	0	1	0.117722	0.281671
0.856	0.509	15.442	1	37.474	604.21	594.324	1	1	0.172985	0.428135
0.659	0.26	7.98	0	35.006	629.709	638.013	0	0	0.0537614	0.212113
0.556	0.128	17.228	0	42.045	2619.63	276.317	0	1	0.546843	0.486413
0.052	0.31	8.638	1	71.846	2389.26	400.578	0	0	0.536113	0.245738
0.663	0.381	12.234	0	13.224	1606.39	35.08	0	1	0.438771	0.488144
0.485	0.216	4.605	0	27.187	2126.85	409.89	0	1	0.591815	0.548643
0.647	0.324	12.591	0	50.661	2325.35	192.717	0	1	0.0325755	0.307498
0.482	0.06	7.101	0	46.148	1014.12	30.8	1	1	0.261739	0.249648
0.003	0.073	4.384	0	74.961	13.876	588.791	0	1	0.465889	0.397351
0.055	0.271	3.943	0	6.69	721.374	207.311	0	1	0.0400464	0.490899
0.132	0.328	16.986	1	2.024	2559.35	33.964	1	1	0.273513	0.373083
0.861	0.094	10.353	0	36.365	531.589	185.432	0	1	0.258132	0.169366
0.923	0.264	10.283	0	31.566	1613.49	747.43	0	1	0.490756	0.208161
0.255	0.118	16.337	1	50.582	966.029	383.139	0	0	0.00880764	0.490536
0.77	0.291	15.335	1	6.803	1924.31	437.688	1	1	0.580407	0.65204
0.477	0.436	7.3	0	53.928	1401.44	203.531	0	0	0.0677511	0.676885
0.037	0.228	2.732	1	39.407	1681.11	602.838	0	1	0.161248	0.0186926
0.393	0.012	7.353	1	42.75	1949.57	739.416	0	0	0.42859	0.561098
0.151	0.282	8.546	1	57.382	2132.82	646.095	0	1	0.0394787	0.529844
0.286	0.211	4.877	1	42.528	227.303	72.69	0	1	0.0990265	0.0874386
0.327	0.177	8.405	0	23.917	1214.8	708.567	0	1	0.150792	0.418287
0.426	0.045	17.995	1	12.379	488.338	678.083	0	0	0.482882	0.0791925
0.064	0.173	12.007	0	20.703	1406.84	384.618	1	1	0.188733	0.192502
0.039	0.127	9.232	0	56.79	635.68	481.423	0	0	0.572369	0.445033
0.161	0.39	13.454	0	3.802	1069.39	523.359	1	1	0.595441	0.418714
0.367	0.225	16.538	0	58.628	2441.54	606.527	0	1	0.0720359	0.228562
0.213	0.257	9.202	0	58.524	523.519	214.983	0	0	0.101608	0.382354
0.913	0.168	5.468	0	46.826	2077.47	734.362	0	1	0.443715	0.292758
0.426	0.139	9.386	0	43.633	1509.4	283.352	0	1	0.197723	0.330378
0.164	0.131	9.514	1	58.057	1910.11	517.668	0	0	0.476583	0.00839564
0.145	0.012	11.892	1	71.32	2091.83	665.743	0	1	0.472097	0.459774
0.813	0.255	8.747	1	55.708	1008.63	334.6	1	1	0.524979	0.225123
0.955	0.189	11.881	1	3.673	1641.9	77.859	0	1	0.141179	0.593271
0.92	0.304	12.873	0	54.409	452.915	244.443	0	1	0.188879	0.178722
0.038	0.48	12.743	1	55.222	826.998	70.459	0	0	0.594397	0.655309
0.763	0.444	13.027	1	45.932	565.156	713.371	0	0	0.319218	0.0688955
0.226	0.449	12.713	0	32.749	2450.18	721.977	1	1	0.45895	0.521491
0.141	0.004	2.863	1	47.282	2284.44	292.436	0	1	0.181994	0.463704
0.164	0.406	15.812	1	42.266	932.3	368.818	0	0	0.0315867	0.0467208
0.901	0.092	12.214	0	13.935	2376.18	229.531	0	1	0.590277	0.489703
0.288	0.198	3.411	1	48.942	2601.63	201.05	0	1	0.200616	0.571245
0.177	0.248	8.653	0	5.247	2061.89	290.523	0	0	0.184429	0.185516
0.217	0.453	15.815	0	33.26	187.361	658.025	0	1	0.266591	0.345225
0.652	0.367	5.01	1	52.722	426.126	552.956	0	1	0.584674	0.47101
0.101	0.241	13.84	1	41.966	1325.75	724.094	0	1	0.440803	0.191327
0.412	0.512	7.23	0	4	1699.91	677.468	0	1	0.229292	0.250246
0.268	0.424	9.549	1	73.601	647.299	432.269	0	1	0.129148	0.0250374
0.829	0.167	5.244	1	59.658	846.929	396.412	1	1	0.125449	0.662423
0.421	0.397	15.339	1	34.014	182.358	18.847	0	1	0.473214	0.46567
0.05	0.093	3.602	0	57.079	1431.94	187.799	0	1	0.447047	0.557851
0.686	0.165	12.412	0	67.352	1416.93	504.213	0	1	0.0930387	0.0812006
0.114	0.222	2.957	0	7.521	298.634	678.014	0	1	0.295944	0.544243
0.531	0	5.583	0	52.872	2148.64	556.485	0	1	0.0340953	0.107178
0.352	0.325	7.841	1	57.743	1555.88	723.685	1	1	0.170238	0.557979
0.851	0.019	10.397	0	71.867	1676.19	419.042	1	0	0.236708	0.349477
0.017	0.251	17.036	0	31.851	2342.7	62.673	0	0	0.33264	0.105127
0.312	0.511	5.82	1	64.15	2490.84	639.584	0	1	0.298727	0.312455
0.454	0.437	2.996	0	65.548	2387.88	239.389	1	1	0.119114	0.523649
0.757	0.054	7.485	0	2.309	1149.12	497.678	0	1	0.361406	0.672954
0.19	0.303	14.659	0	68.628	1823.05	488.89	0	1	0.0457045	0.279598
0.484	0.256	15.642	1	68.414	1578.07	295.919	0	1	0.294571	0.0363384
0.624	0.399	6.402	1	24.195	1845.96	145.453	1	1	0.336888	0.064388
0.486	0.159	13.837	0	6.369	2395.71	606.185	1	1	0.260494	0.549712
0.111	0.517	8.353	1	71.431	795.771	136.938	0	1	0.586175	0.242534
0.068	0.159	12.946	0	14.043	2374.01	86.259	0	1	0.0752037	0.696475
0.376	0.439	12.424	1	32.216	1983.14	399.212	0	1	0.0432325	0.55125
0.72	0.266	15.684	0	68.459	2119.43	56.913	0	0	0.233741	0.346123
0.562	0.028	3.936	0	24.041	1885.18	159.318	0	1	0.278109	0.507263
0.247	0.066	10.241	0	27.63	1613.25	403.219	0	1	0.0983306	0.46599
0.463	0.177	4.163	1	31.033	94.566	582.371	0	1	0.475137	0.274728
0.223	0.161	10.339	1	29.739	2311.07	437.369	0	1	0.440181	0.509571
0.724	0.171	8.117	0	37.628	303.314	391.039	0	1	0.534996	0.124268
0.23	0.371	16.954	0	20.699	853.868	258.65	0	1	0.351958	0.665285
0.032	0.038	9.159	0	32.006	2160.82	274.837	1	1	0.0832606	0.208481
0.187	0.234	11.218	0	63.292	1979.35	105.657	0	1	0.383398	0.46567
0.649	0.24	7.054	1	44.507	2376.51	662.738	0	1	0.578686	0.427473
0.045	0.517	3.9	1	62.632	1465.02	152.443	0	1	0.0723289	0.210617
0.851	0.11	12.612	0	42.973	2521.43	613.174	0	1	0.553307	0.099765
0.801	0.036	4.288	0	52.695	290.161	52.883	0	1	0.123106	0.633903
0.126	0.303	5.632	0	43.626	1917.13	92.406	0	1	0.179943	0.124546
0.692	0.223	8.56	1	60.514	1808.6	559.786	0	1	0.397461	0.630357
0.252	0.155	9.17	0	75.891	1914.15	342.705	1	1	0.420386	0.659133
0.897	0.14	15.846	1	59.394	949.89	173.365	0	1	0.306565	0.146165
0.833	0.375	4.757	0	39.746	454.529	534.583	0	1	0.539207	0.478872
0.225	0.222	18.333	1	61.815	334.299	629.68	0	1	0.599872	0.407007
0.117	0.069	6.791	1	62.108	2486.49	188.164	0	1	0.145738	0.670989
0.457	0.033	18.033	1	31.099	1060.11	420.658	0	1	0.213581	0.00277718
0.846	0.051	6.434	1	39.446	18.475	594.688	0	1	0.326194	0.479171
0.228	0.039	8.414	1	16.627	1695.8	568.46	0	1	0.442433	0.455586
0.064	0.368	8.744	1	56.846	1676.43	645.503	1	0	0.224238	0.59686
0.492	0.109	18.989	1	48.601	1873.4	64.904	0	1	0.509159	0.0499466
0.912	0.375	8.926	1	59.976	1608.25	561.266	1	1	0.397497	0.0443709
0.12	0.508	9.458	0	19.348	520.937	364.606	0	1	0.501028	0.196582
0.241	0.428	8.236	0	41.465	248.202	305.731	0	0	0.591449	0.0933561
0.067	0.516	13.063	0	3.242	881.384	576.702	1	0	0.297006	0.213437
0.015	0.1	13.759	0	70.062	1497.94	188.528	0	0	0.410462	0.260265
0.459	0.244	3.682	1	14.545	758.734	566.548	0	1	0.397699	0.433711
0.17	0.286	4.744	1	75.037	1430.4	701.828	0	0	0.299057	0.316727
0.373	0.238	18.968	0	2.417	19.04	131.679	1	1	0.568377	0.672655
0.6	0.059	6.866	0	40.665	2647.22	728.921	0	1	0.252345	0.494617
0.393	0.007	17.556	0	60.902	286.449	7.828	0	1	0.588134	0.195386
0.766	0.097	8.542	1	29.838	577.421	171.066	0	0	0.327586	0.535612
0.239	0.077	17.31	1	25.38	2638.03	180.696	0	1	0.0391308	0.209421
0.026	0.012	3.645	1	24.811	1638.67	608.78	0	1	0.303488	0.288314
0.806	0.014	5.755	0	63.969	1342.78	667.747	0	1	0.447212	0.24969
0.772	0.465	8.486	1	32.275	471.312	628.155	1	1	0.104666	0.624247
0.676	0.441	15.369	0	52.677	2304.29	143.814	0	1	0.269576	0.0161718
0.149	0.129	18.217	1	74.541	139.995	622.759	0	0	0.253224	0.268596
0.219	0.491	13.523	0	71.609	268.294	387.032	0	1	0.0962615	0.451506
0.532	0.326	5.561	0	29.852	1448.08	43.298	0	1	0.198199	0.357808
0.92	0.217	16.572	0	5.527	2173.08	672.983	1	1	0.0602618	0.297458
0.075	0.304	12.654	0	62.007	1312.84	579.753	0	1	0.0872524	0.181777
0.785	0.413	8.081	0	42.899	1254.34	39.451	0	1	0.516025	0.132109
0.474	0.279	2.246	0	49.703	1465.34	488.913	0	1	0.552666	0.0816919
0.674	0.09	3.529	1	52.456	1897.04	493.694	1	1	0.217866	0.449413
0.125	0.116	9.483	1	26.844	504.718	292.458	1	0	0.565264	0.192224
0.837	0.032	2.28	1	36.311	2292.26	656.591	1	0	0.38869	0.589895
0.493	0.27	16.211	0	13.278	244.329	72.69	0	1	0.137681	0.6768
0.654	0.479	18.068	0	27.492	1394.98	556.508	0	1	0.48453	0.651741
0.33	0.42	15.216	1	6.819	2035.02	270.898	0	0	0.207465	0.0442427
0.003	0.061	14.116	0	24.005	670.458	694.133	0	1	0.413227	0.691797
0.124	0.008	8.384	1	6.742	297.504	112.988	0	1	0.577422	0.392352
0.73	0.064	5.151	0	71.241	742.434	508.629	1	1	0.124863	0.256099
0.344	0.028	6.204	1	47.847	23.881	92.065	0	1	0.509012	0.134159
0.075	0.009	9.284	0	56.022	582.424	270.306	0	1	0.337327	0.0449263
0.876	0.407	14.921	0	19.617	1620.51	350.263	1	1	0.429469	0.468767
0.279	0.133	14.106	0	55.164	562.897	470.404	1	1	0.163994	0.605747
0.442	0.421	15.606	0	16.43	22.509	250.568	1	1	0.200726	0.488998
0.694	0.478	16.417	0	55.207	1447.03	183.451	0	1	0.049971	0.0478317
0.034	0.389	16.101	1	51.295	1367.14	122.345	1	1	0.0822535	0.321683
0.046	0.448	16.041	0	48.339	689.985	587.061	0	0	0.170495	0.670476
0.858	0.512	11.729	1	58.601	884.369	239.708	0	1	0.475301	0.299081
0	0.48	18.176	1	40.658	2387.48	301.725	0	1	0.178277	0.480261
0.392	0.311	18.695	0	41.907	573.144	677.513	1	1	0.339525	0.509571
0.497	0.197	15.892	1	53.059	1477.61	150.507	1	1	0.178039	0.131489
0.112	0.129	14.542	0	70.394	418.137	160.206	1	1	0.197064	0.30109
0.261	0.318	11.838	1	60.534	1468.73	52.337	0	1	0.332402	0.141508
0.21	0.163	3.817	0	9.181	164.848	442.902	0	0	0.26053	0.55659
0.787	0.108	6.972	0	10.545	240.94	697.594	0	1	0.0395337	0.40032
0.162	0.469	4.633	1	59.947	2429.12	98.075	0	1	0.0150884	0.15862
0.721	0.033	12.546	1	40.012	1343.58	381.158	0	1	0.0422071	0.596261
0.369	0.119	12.81	1	69.8	1537.72	56.458	0	1	0.125065	0.0524674
0.046	0.059	4.453	0	5.107	427.417	705.289	1	1	0.207373	0.00636616
0.727	0.426	3.401	0	62.273	1436.13	92.68	1	1	0.39715	0.137043
0.783	0.329	18.869	0	9.229	2550.8	211.659	1	1	0.529575	0.5373
0.701	0.437	6.178	0	60.841	1873.08	27.749	0	1	0.0916837	0.60173
0.301	0.236	11.674	0	40.058	2201	463.642	1	1	0.433534	0.0374493
0.269	0.466	14.75	0	6.771	1993.79	158.703	0	1	0.504361	0.619697
0.575	0.134	2.835	1	28.992	1405.15	202.461	0	1	0.35985	0.124845
0.355	0.509	6.121	0	67.878	2121.85	376.013	0	1	0.418079	0.243324
0.241	0.143	2.685	1	53.689	2617.05	270.898	0	1	0.383471	0.667464
0.391	0.449	3.076	0	48.535	1312.68	198.819	0	0	0.324638	0.36191
0.842	0.316	12.091	0	57.099	161.782	118.497	0	1	0.516538	0.0114933
0.146	0.271	4.678	0	21.268	1959.66	30.617	0	1	0.412366	0.313587
0.287	0.423	12.942	1	66.634	511.819	87.17	1	1	0.457375	0.255843
0.356	0.484	5.833	1	61.526	40.019	16.843	1	1	0.383874	0.330357
0.763	0.426	4.348	0	35.076	1445.66	376.741	0	1	0.542521	0.412134
0.572	0.148	12.017	0	37.23	2286.78	120.432	1	1	0.18388	0.273339
0.497	0.221	13.533	0	18.919	2553.86	203.691	1	1	0.21261	0.453215
0.618	0.055	11.442	0	62.673	1621.96	14.339	0	1	0.253609	0.0238624
0.454	0.066	11.758	0	68.113	2562.34	49.673	0	1	0.0921781	0.328584
0.209	0.141	15.92	0	35.225	151.857	731.38	1	1	0.562517	0.471908
0.216	0.249	17.88	0	2.013	1785.85	619.686	0	0	0.481069	0.0970946
0.144	0.336	6.842	0	42.964	1653.03	542.347	0	0	0.374041	0.1232
0	0.083	17.401	1	16.058	1340.43	395.501	0	1	0.137498	0.188037
0.639	0.475	5.971	0	12.266	1962.24	480.171	0	0	0.45483	0.26928
0.232	0.129	11.287	0	74.202	1781.73	175.779	0	1	0.575207	0.232878
0.638	0.27	12.455	1	12.584	1667.23	490.939	0	1	0.0108219	0.466332
0.837	0.088	5.504	1	70.254	36.953	230.305	0	1	0.172344	0.304721
0.521	0.251	3.49	1	23.664	198.9	420.112	0	1	0.206439	0.288678
0.013	0.167	16.263	1	68.581	2222.14	596.441	0	1	0.276443	0.243559
0.525	0.148	15.849	0	68.17	1183.25	548.881	1	1	0.064803	0.196155
0.352	0.006	9.59	1	6.017	448.88	416.925	0	0	0.0585589	0.524033
0.344	0.155	12.746	1	66.797	312.271	738.779	1	1	0.038728	0.421256
0.397	0.294	3.014	0	62.004	504.799	77.859	0	0	0.399951	0.423286
0.481	0.163	12.876	1	31.223	2457.84	525.545	0	1	0.553124	0.277612
0.922	0.062	8.174	0	17.623	557.732	55.866	1	1	0.457631	0.459004
0.47	0.481	4.466	1	27.447	710.722	715.17	0	1	0.329014	0.254711
0.45	0.102	9.022	1	64.272	1870.17	224.021	1	1	0.228925	0.0787652
0.451	0.384	16.577	1	19.8	269.504	643.5	0	1	0.28049	0.530934
0.205	0.143	2.188	1	11.543	1714.68	161.39	0	1	0.291476	0.0777825
0.537	0.515	17.201	1	33.332	1943.28	94.41	0	0	0.00269173	0.54796
0.811	0.493	7.103	1	39.899	117.805	523.473	0	1	0.0130924	0.193014
0.339	0.026	4.618	1	22.46	1761.48	670.091	0	0	0.519687	0.477996
0.249	0.232	4.783	0	42.797	2321.23	391.335	0	1	0.176501	0.0521256
0.153	0.402	11.541	1	42.271	869.361	411.665	0	0	0.40658	0.523457
0.295	0.468	4.862	0	5.746	714.918	439.145	0	1	0.224165	0.435655
0.678	0.381	5.56	1	58.608	1073.67	82.298	1	1	0.419526	0.34875
0.34	0.255	5.661	0	28.215	232.144	138.418	0	1	0.0743431	0.225764
0.289	0.13	4.741	1	45.681	966.916	693.223	1	1	0.131437	0.0992737
0.008	0.513	16.944	1	58.863	779.068	462.276	1	1	0.362688	0.25439
0.039	0.454	5.719	0	30.234	1385.78	593.254	0	1	0.359484	0.344307
0.528	0.507	14.598	0	15.414	988.864	741.625	0	1	0.103146	0.51254
0.485	0.381	18.78	1	10.873	2505.21	240.118	1	0	0.153227	0.432621
0.79	0.375	18.995	1	3.802	381.584	568.483	1	1	0.409803	0.131916
0.904	0.06	12.927	1	35.179	1168.4	60.419	1	1	0.369463	0.103824
0.03	0.486	8.313	1	29.324	1228.27	728.693	0	1	0.553233	0.483102
0.911	0.389	12.375	0	54.753	1089	685.118	0	1	0.561144	0.696731
0.509	0.082	17.727	0	61.799	1957.88	108.753	1	1	0.517673	0.142576
0.564	0.46	9.939	1	24.917	248.202	738.529	0	0	0.233558	0.6721
0.115	0.418	4.34	1	35.042	2545.39	245.286	0	1	0.450581	0.550096
0.539	0.173	9.999	1	46.476	605.179	631.342	0	1	0.441792	0.563128
0.161	0.332	6.008	1	37.029	881.707	558.124	0	1	0.232203	0.293228
0.867	0.153	14.812	0	20.963	653.19	8.283	0	0	0.396692	0.414206
0.473	0.181	18.058	0	74.859	1357.46	613.243	0	1	0.312497	0.310916
0.471	0.206	3.414	1	19.626	333.734	427.966	0	0	0.187799	0.0109806
0.251	0.175	5.37	0	50.344	667.956	234.084	0	1	0.0421888	0.482589
0.892	0.324	14.984	0	68.965	2318.33	718.699	0	1	0.0923978	0.475155
0.626	0.435	7.527	1	8.262	2115.71	253.482	1	1	0.0384167	0.457317
0.788	0.156	8.77	0	73.479	1914.07	693.587	0	0	0.399933	0.335548
0.261	0.074	15.851	0	67.738	334.541	311.947	0	1	0.548143	0.36364
0.604	0.406	9.389	1	34.513	346.887	321.987	0	0	0.211328	0.0300363
0.161	0.143	4.312	1	22.72	2056.89	518.26	0	1	0.58037	0.311472
0.939	0.16	7.784	1	33.885	1217.22	205.717	1	1	0.251045	0.0773125
0.019	0.479	7.568	0	75.898	608.81	59.167	0	1	0.244856	0.443324
0.714	0.352	10.349	1	47.786	2416.37	414.329	0	0	0.128251	0.422773
0.695	0.491	7.919	0	12.045	128.779	288.178	0	1	0.336064	0.197928
0.681	0.046	3.045	1	69.405	239.326	640.017	1	1	0.281314	0.244179
0.351	0.346	11.944	1	56.112	306.703	615.451	0	0	0.411542	0.50376
0.833	0.452	18.536	0	73.007	1633.1	338.129	0	1	0.207117	0.539543
0.479	0.024	12.016	1	26.207	2078.43	338.721	0	1	0.30933	0.010361
0.055	0.458	17.968	0	17.169	1420.96	651.013	0	1	0.492605	0.648109
0.895	0.305	4.969	0	54.902	483.577	463.187	1	1	0.102853	0.179641
0.393	0.225	9.798	1	75.882	104.895	46.645	0	1	0.40246	0.414185
0.897	0.388	12.105	0	37.327	303.233	61.535	0	1	0.580535	0.383166
0.202	0.274	16.418	0	20.1	1001.69	206.332	1	1	0.511612	0.328413
0.141	0.342	14.426	0	20.622	906.317	422.73	0	1	0.535197	0.576159
0.563	0.225	15.113	0	4.987	25.092	504.759	0	1	0.0761193	0.312284
0.359	0.19	5.774	0	41.74	928.346	85.531	1	1	0.331651	0.626597
0.642	0.519	14.571	1	8.011	1982.17	650.011	0	0	0.489859	0.683294
0.384	0.345	7.475	1	74.405	1157.18	571.124	0	1	0.0612506	0.561461
0.086	0.481	9.457	0	24.229	2012.75	716.695	0	1	0.247859	0.390771
0.637	0.015	5.214	0	74.879	32.112	96.687	0	1	0.169396	0.535356
0.576	0.301	2.995	0	32.174	2489.39	518.738	0	1	0.509653	0.481799
0.544	0.142	7.506	0	70.706	1495.52	204.738	0	0	0.227442	0.618564
0.603	0.446	13.878	0	64.396	1536.67	542.597	1	1	0.19873	0.0800897
0.186	0.282	5.131	1	48.836	2636.9	179.877	0	1	0.389843	0.229823
0.791	0.191	2.518	0	21.898	1272.25	189.279	0	1	0.16458	0.277911
0.684	0.078	13.667	0	3.827	2567.66	402.627	1	1	0.507144	0.1906
0.9	0.433	7.537	0	18.91	2014.85	188.596	0	1	0.446059	0.185665
0.43	0.402	10.739	0	25.394	2249.74	203.622	1	1	0.528935	0.239116
0.289	0.127	7.904	0	10.694	2560.89	460.022	0	1	0.283493	0.498526
0.226	0.358	18.964	0	41.659	1733.88	168.789	0	1	0.403998	0.00425123
0.455	0.043	3.02	1	21.805	1044.14	310.467	0	1	0.408411	0.555458
0.546	0.172	17.96	1	20.335	1350.6	348.738	1	1	0.442085	0.185559
0.526	0.506	6.86	0	66.593	1204.47	685.345	0	1	0.0664327	0.227494
0.241	0.17	6.359	1	41.013	968.933	630.272	1	0	0.318925	0.20517
0.402	0.309	17.683	1	60.999	81.333	329.227	0	1	0.379827	0.510831
0.946	0.423	16.504	0	25.857	1189.3	286.357	0	1	0.456917	0.380026
0.852	0.3	15.422	1	12.137	1712.42	216.03	0	1	0.00151982	0.557381
0.445	0.023	14.753	0	63.818	307.591	63.333	0	1	0.0745079	0.190301
0.132	0.408	5.32	0	66.943	1961.67	391.107	0	0	0.331559	0.487246
0.602	0.213	9.986	1	12.885	1627.29	105.725	0	1	0.242714	0.487289
0.888	0.344	11.225	1	18.702	1873.24	557.942	0	1	0.231526	0.630763
0.338	0.01	18.269	0	46.514	2367.71	192.763	0	0	0.290524	0.0712455
0.758	0.331	7.944	0	25.688	1627.13	94.046	0	1	0.360454	0.181692
0.729	0.069	4.733	1	8.126	199.061	497.519	1	1	0.540617	0.27084
0.174	0.43	11.728	0	14.579	2510.45	66.293	1	1	0.538585	0.0432173
0.88	0.006	16.744	1	67.962	1922.3	567.982	0	1	0.10441	0.552937
0.183	0.352	13.936	0	72.44	552.81	159.09	1	1	0.102396	0.0541337
0.924	0.248	12.429	1	7.65	2044.79	71.142	1	1	0.19776	0.0766076
0.257	0.439	8.877	0	27.508	490.355	221.995	0	0	0.0161321	0.629737
0.743	0.25	12.824	1	34.134	1918.5	715.739	0	1	0.0305246	0.462209
0.631	0.389	3.374	1	40.674	5.322	169.176	1	1	0.130009	0.0792138
0.288	0.397	18.271	1	43.806	804.485	739.849	0	1	0.449849	0.46505
0.488	0.373	7.284	0	67.14	99.327	387.009	0	1	0.196918	0.306024
0.865	0.511	18.587	0	2.98	828.854	300.677	0	1	0.451607	0.610617
0.865	0.484	6.809	0	50.848	978.697	45.074	0	1	0.252748	0.495599
0.19	0.505	10.774	0	19.31	293.228	401.398	0	0	0.495297	0.0505448
0.416	0.174	13.414	1	40.024	2550.15	85.576	0	0	0.105179	0.687609
0.756	0.459	5.081	1	41.706	665.858	581.529	1	1	0.33654	0.625571
0.676	0.293	12.255	0	59.798	313.723	619.777	0	1	0.13878	0.549583
0.059	0.168	7.905	0	69.324	33.483	261.245	0	1	0.504892	0.0581927
0.04	0.43	18.839	1	4.68	802.872	628.109	0	1	0.202521	0.157274
0.266	0.46	5.699	0	25.798	1697.33	378.312	1	1	0.478103	0.234693
0.479	0.381	5.708	1	28.883	270.231	536.268	0	0	0.176922	0.680026
0.172	0.217	5.665	1	29.269	1241.27	57.346	0	1	0.310978	0.656548
0.223	0.157	12.077	0	75.322	273.7	506.284	0	0	0.0958403	0.403974
0.875	0.237	14.785	1	48.149	1464.78	282.327	0	0	0.244252	0.0372356
0.485	0.09	13.941	0	37.914	2549.75	496.608	0	1	0.197577	0.641231
0.887	0.093	4.827	1	27.302	1292.1	327.087	1	1	0.319419	0.376437
0.297	0.063	11.053	0	59.755	73.506	248.746	0	1	0.376019	0.204059
0.957	0.327	11.382	0	71.521	1159.93	118.383	0	1	0.536882	0.647383
0.564	0.495	9.879	0	4.953	1393.85	151.099	0	0	0.571545	0.410788
0.758	0.213	7.926	1	39.141	1536.27	642.453	0	1	0.0885525	0.474749
0.953	0.185	14.7	0	64.102	300.006	721.613	0	0	0.0562334	0.267486
0.241	0.127	4.537	1	10.737	2587.35	406.657	1	1	0.151762	0.143324
0.477	0.451	8.329	1	41.04	2281.53	147.001	1	1	0.305063	0.579449
0.303	0.122	6.215	1	54.152	1774.15	271.376	0	1	0.518552	0.352745
0.762	0.308	18.758	1	3.793	1754.22	118.907	0	0	0.578814	0.620444
0.239	0.087	5.051	1	61.86	1413.7	294.12	0	0	0.0334727	0.607242
0.618	0.495	8.337	1	63.899	1528.28	594.346	0	0	0.250386	0.669472
0.373	0.103	18.702	0	22.467	976.276	635.486	0	0	0.29523	0.588144
0.213	0.388	11.269	0	67.515	146.612	483.882	0	1	0.0588702	0.346165
0.458	0.247	7.099	0	22.664	2236.18	464.849	0	1	0.218799	0.589468
0.049	0.519	7.966	1	69.719	903.816	261.769	0	0	0.0500809	0.478616
0.947	0.171	15.941	0	47.928	1353.99	355.75	1	1	0.331742	0.390622
0.645	0.012	7.83	1	73.558	1977.17	657.433	0	1	0.13422	0.0564837
0.257	0.099	3.609	0	11.792	356.731	514.662	1	1	0.362798	0.382376
0.647	0.263	2.775	0	57.007	503.185	442.173	1	1	0.534281	0.0967742
0.85	0.475	11.733	0	70.71	991.608	161.139	0	1	0.252199	0.439778
0.409	0.366	8.116	0	61.23	697.651	669.272	1	1	0.0893948	0.11504
0.4	0.294	16.821	1	72.802	744.451	46.008	0	1	0.0408521	0.437535
0.663	0.501	6.764	0	39.667	1682.73	642.771	1	1	0.189117	0.191668
0.348	0.149	2.396	0	22.417	1233.36	245.172	0	1	0.0607746	0.0151891
0.66	0.465	18.702	1	56.826	1154.36	436.003	1	1	0.0235481	0.584854
0.695	0.231	14.926	0	34.484	563.784	428.513	1	1	0.12078	0.210852
0.943	0.444	7.097	1	31.268	313.642	483.791	0	1	0.415845	0.310938
0.404	0.218	2.745	1	67.461	812.796	631.456	0	1	0.0401196	0.0778039
0.018	0.467	6.738	1	24.75	1834.02	623.055	0	1	0.330076	0.121534
0.269	0.395	2.187	1	73.761	462.517	68.228	0	0	0.198492	0.170049
0.391	0.168	10.348	1	67.655	2163.8	182.29	0	1	0.398468	0.297266
0.548	0.295	11.459	1	63.517	275.153	561.312	0	1	0.0227973	0.512006
0.124	0.203	14.481	1	15.349	1757.77	471.702	0	1	0.0572039	0.484576
0.733	0.347	17.459	1	22.438	83.27	274.427	0	1	0.591156	0.248793
0.055	0.456	6.582	1	75.889	999.193	577.021	1	1	0.499435	0.463469
0.669	0.406	18.973	0	74.929	1901.64	4.618	0	1	0.0795618	0.387866
0.366	0.005	10.234	0	39.997	2361.74	447.159	0	1	0.0183844	0.588015
0.489	0.193	5.496	1	10.173	686.031	391.813	0	1	0.281497	0.281906
0.129	0.023	9.032	0	26.636	1454.05	293.073	0	1	0.401691	0.0243965
0.05	0.287	9.567	1	35.803	2243.28	52.861	0	1	0.168188	0.653001
0.915	0.289	11.712	0	55.042	2462.2	33.6	0	1	0.0207099	0.0627003
0.65	0.083	9.984	0	40.927	2074.16	33.349	1	1	0.507071	0.60596
0.584	0.206	12.665	0	30.042	819.252	700.394	1	1	0.115928	0.632621
0.867	0.19	2.8	0	26.659	2136.29	73.214	0	1	0.186499	0.61301
0.032	0.231	6.375	0	29.116	1591.87	23.924	0	1	0.280728	0.452126
0.237	0.35	6.659	1	59.238	848.22	509.995	0	1	0.588134	0.659688
0.308	0.441	12.412	1	72.138	1223.11	598.376	0	1	0.271938	0.514527
0.798	0.239	17.934	1	75.41	2221.01	319.369	0	1	0.373583	0.210382
0.004	0.289	17.753	0	31.426	1874.85	375.808	0	1	0.595898	0.213245
0.167	0.506	12.466	1	27.637	975.792	165.67	0	1	0.487973	0.0686605
0.661	0.313	9.348	1	13.879	725.408	233.265	0	1	0.212592	0.0541337
0.279	0.291	6.533	0	58.517	903.412	417.312	0	1	0.502713	0.161055
0.904	0.085	12.294	1	19.552	2573.47	744.289	1	1	0.140849	0.344627
0.42	0.203	10.126	0	17.492	1397	332.801	1	1	0.299387	0.0484298
0.613	0.371	9.595	0	67.872	426.368	310.239	0	0	0.509323	0.121085
0.36	0.454	10.87	1	19.113	2444.29	183.975	0	0	0.209827	0.05768
0.391	0.038	12.777	1	4.328	1271.44	730.378	0	1	0.456917	0.0136082
0.289	0.38	18.043	0	56.602	737.835	203.759	0	0	0.351152	0.510553
0.941	0.313	12.239	1	6.79	2553.86	686.484	1	1	0.01789	0.689789
0.355	0.065	15.295	1	71.912	1875.9	657.114	0	0	0.101334	0.49968
0.893	0.334	10.801	1	48.375	1114.26	241.757	0	0	0.103623	0.404379
0.526	0.436	14.939	1	31.871	2360.13	318.208	0	1	0.528111	0.506024
0.781	0.252	8.04	0	56.652	2255.15	74.148	1	0	0.0931486	0.646764
0.112	0.473	3.248	0	63.698	2025.1	603.863	0	0	0.584967	0.258492
0.025	0.433	10.404	1	35.825	1054.22	734.977	0	1	0.341392	0.358663
0.934	0.033	15.139	1	56.352	1651.34	421.66	1	0	0.0986053	0.190387
0.174	0.05	2.208	1	26.905	938.594	692.813	0	0	0.0814112	0.032963
0.685	0.085	10.042	1	9.265	258.046	560.902	0	1	0.467318	0.138646
0.239	0.495	16.326	0	75.839	250.945	275.361	0	1	0.113456	0.631318
0.881	0.348	3.902	0	44.983	2239.33	204.533	0	1	0.2433	0.0448622
0.563	0.317	15.037	1	74.495	1587.99	549.997	0	1	0.309439	0.0179022
0.552	0.519	4.085	1	65.543	225.528	721.476	1	1	0.0621296	0.342576
0.093	0.125	9.954	1	71.435	1505.61	342.386	0	0	0.296512	0.332151
0.123	0.355	11.705	0	18.334	731.057	614.176	1	1	0.378674	0.437812
0.514	0.094	5.673	1	23.856	672.959	416.219	1	1	0.28862	0.452361
0.39	0.374	15.709	1	27.758	2088.68	245.923	0	1	0.0527909	0.199872
0.232	0.5	15.486	0	56.214	2575.25	158.089	0	1	0.288052	0.276501
0.695	0.134	2.89	1	26.656	2524.41	74.034	0	1	0.0693258	0.0612262
0.761	0	12.798	1	48.021	535.22	712.916	0	0	0.553105	0.0968596
0.099	0.15	6.241	1	70.48	62.29	723.366	0	0	0.252693	0.369536
0.919	0.079	10.327	1	52.564	2550.72	196.519	0	1	0.300064	0.315702
0.507	0.032	10.58	0	29.579	360.282	461.092	0	1	0.0227424	0.526234
0.442	0.142	15.51	1	2.783	1351.65	458.907	0	1	0.0507218	0.0725272
0.106	0.001	15.483	0	53.283	1570.73	472.885	0	1	0.307718	0.274792
0.139	0.353	3.275	1	17.849	1568.06	350.127	0	1	0.226875	0.470006
0.569	0.366	6.267	0	29.723	1960.46	17.731	1	1	0.160076	0.252126
0.547	0.014	12.185	0	71.085	1838.62	350.855	0	1	0.505368	0.231361
0.27	0.362	12.262	1	75.905	1665.7	316.068	0	1	0.484017	0.680068
0.873	0.403	17.503	0	38.212	2528.37	236.543	1	1	0.0566179	0.635356
0.144	0.398	3.981	0	55.606	1401.6	730.719	0	1	0.257033	0.333497
0.317	0.083	7.591	0	9.597	2173.33	488.845	0	1	0.0695639	0.19248
0.728	0.119	3.193	1	46.686	1035.83	49.309	0	1	0.385211	0.669237
0.013	0.363	12.882	0	4.497	1027.68	550.088	0	1	0.494784	0.286071
0.777	0.235	6.442	0	70.067	1722.91	639.766	0	0	0.548271	0.619483
0.662	0.326	15.055	0	24.651	1280.16	44.186	0	1	0.286129	0.341786
0.874	0.286	11.329	0	61.108	1257.08	279.322	1	0	0.342546	0.334565
0.204	0.352	11.675	0	39.904	1258.37	259.264	0	1	0.368529	0.64546
0.228	0.198	4.113	1	65.602	1926.98	100.534	0	1	0.589306	0.28981
0.351	0.091	18.941	1	51.48	463.727	571.534	0	1	0.277413	0.541337
0.828	0.054	3.832	1	20.236	2155.09	40.589	0	1	0.322001	0.535932
0.748	0.411	3.129	0	25.882	1776.49	490.53	0	1	0.280673	0.245802
0.161	0.291	8.542	0	52.892	345.838	670.433	1	0	0.369591	0.0619526
0.011	0.283	4.235	0	19.931	251.833	119.408	0	1	0.381237	0.245674
0.614	0.462	9.344	0	63.897	1032.92	382.478	0	1	0.491763	0.539308
0.191	0.491	10.001	1	13.89	2117.81	201.801	0	1	0.0820887	0.350224
0.911	0.045	7.913	0	55.814	1565.4	277.387	1	1	0.170495	0.0134373
0.628	0.262	15.522	0	26.645	2427.42	729.923	0	1	0.551823	0.571865
0.445	0.474	11.2	0	26.363	123.938	613.949	1	1	0.0940458	0.294382
0.397	0.314	11.543	1	17.519	597.836	453.761	0	1	0.231031	0.65753
0.436	0.296	13.213	1	41.288	2201.89	641.155	1	0	0.161943	0.654369
0.07	0.36	12.116	1	36.774	1469.38	69.321	0	1	0.144914	0.119953
0.219	0.188	10.136	0	7.431	871.62	378.267	0	1	0.565136	0.460137
0.482	0.226	3.984	1	10.593	2549.18	144.565	0	1	0.00858791	0.362679
0.621	0.44	14.907	0	45.238	893.972	20.532	0	0	0.431538	0.533647
0.279	0.312	8.648	0	33.35	1179.21	224.613	0	1	0.00547502	0.49122
0.668	0.126	12.673	1	44.619	1974.26	213.663	0	1	0.546879	0.638304
0.231	0.26	12.041	0	31.783	1400.39	15.933	0	1	0.258516	0.394339
0.508	0.003	18.547	1	53.005	2515.54	684.161	0	1	0.0397168	0.11427
0.759	0.336	12.878	1	15.283	1050.19	677.445	0	1	0.277047	0.000384533
0.404	0.402	15.792	1	17.343	945.937	343.661	1	1	0.134092	0.123606
0.408	0.098	9.476	1	37.302	2085.45	34.351	1	1	0.0204901	0.201196
0.782	0.118	13.202	1	43.511	1158.88	448.343	0	0	0.595056	0.301196
0.63	0.387	12.017	0	22.146	1377.79	284.49	0	1	0.251082	0.629395
0.937	0.174	16.101	0	62.912	268.536	51.791	1	1	0.201038	0.230528
0.344	0.265	4.252	1	68.24	1595.58	241.233	1	1	0.125559	0.309571
0.057	0.27	7.133	1	51.489	1792.06	663.694	0	1	0.34293	0.456526
0.274	0.129	12.339	1	30.712	752.601	640.449	0	1	0.275546	0.418863
0.432	0.121	12.115	0	45.067	2023	368.113	0	1	0.351006	0.605704
0.415	0.487	8.304	0	4.116	1451.46	619.8	0	1	0.122355	0.523435
0.555	0.433	18.601	0	65.092	1682.89	739.917	0	1	0.462008	0.386584
0.77	0.372	9.369	0	49.396	561.686	589.269	0	1	0.0410718	0.544969
0.788	0.03	10.825	1	56.982	2648.84	485.999	0	1	0.532707	0.485452
0.178	0.216	11.455	0	61.2	1279.11	374.51	0	0	0.402991	0.0893185
0.833	0.325	3.232	1	57.185	2068.27	400.35	0	1	0.561473	0.634822
0.825	0.184	12.424	0	33.592	715.08	371.186	0	1	0.463674	0.677825
0.157	0.492	7.206	0	55.453	805.938	335.032	0	1	0.267159	0.107926
0.73	0.389	2.527	0	49.147	674.169	376.969	0	0	0.0971404	0.197736
0.846	0.196	13.834	0	41.663	247.637	644.137	0	1	0.273495	0.665371
0.937	0.311	17.779	0	22.02	1223.84	694.543	1	1	0.482644	0.668618
0.277	0.258	15.821	1	16.132	903.412	474.434	0	1	0.52899	0.638945
0.139	0.496	4.147	0	24.554	845.154	221.972	0	1	0.203565	0.442833
0.858	0.051	13.076	0	9.057	849.592	734.818	1	1	0.134312	0.471139
0.053	0.359	3.265	0	43.113	1779.8	299.744	0	1	0.192431	0.362487
0.755	0.327	4.172	0	38.621	1470.99	542.415	0	1	0.42566	0.621128
0.144	0.418	11.314	1	58.953	1488.66	361.419	0	1	0.127116	0.112369
0.243	0.194	8.93	0	2.799	1738.4	97.962	0	0	0.047499	0.291348
0.251	0.363	8.555	1	43.515	740.82	431.04	0	1	0.4274	0.183764
0.046	0.097	10.971	0	15.197	1177.44	108.275	0	1	0.31854	0.605747
0.441	0.082	4.231	1	57.831	253.205	14.316	0	1	0.09064	0.130079
0.772	0.497	18.298	1	42.399	1242.48	208.54	0	1	0.523807	0.472485
0.848	0.44	16.925	1	53.766	1537.4	386.736	0	0	0.017835	0.590493
0.276	0.277	9.958	0	68.057	1093.76	178.784	0	0	0.529521	0.676479
0.696	0.149	10.449	0	12.239	821.269	574.198	0	1	0.590094	0.421705
0.23	0.234	18.701	1	6.891	678.93	429.924	0	1	0.19049	0.357146
0.344	0.313	8.785	0	29.206	1464.05	24.038	0	1	0.0363842	0.245183
0.062	0.494	6.457	1	36.778	1632.54	253.163	1	1	0.076925	0.424439
0.071	0.418	12.841	0	65.53	2591.47	736.024	0	1	0.561748	0.427195
0.203	0.057	5.477	0	72.856	1264.34	44.118	0	0	0.164745	0.33527
0.127	0.2	4.742	1	25.209	2599.54	102.925	0	0	0.0533586	0.0988464
0.38	0.057	12.298	1	34.96	1847.34	368.5	0	1	0.184503	0.0842341
0.922	0.208	18.458	0	36.81	1789.32	524.361	0	1	0.430403	0.330442
0.404	0.153	8.352	1	44.29	1113.37	434.842	0	1	0.384222	0.342085
0.443	0.18	9.491	1	70.753	1310.58	679.175	0	1	0.519816	0.634693
0.886	0.199	12.279	1	61.709	2165.82	46.076	0	1	0.207135	0.489831
0.69	0.518	16.772	1	3.675	783.667	444.723	0	0	0.307077	0.22899
0.499	0.313	14.821	1	18.714	1992.58	266.55	0	1	0.288784	0.336958
0.818	0.043	14.306	0	29.421	1372.23	367.134	0	1	0.497165	0.168767
0.212	0.157	9.809	0	20.864	2377.8	596.077	0	1	0.317185	0.560051
0.778	0.268	6.362	0	31.754	2556.53	257.58	0	1	0.105087	0.414954
0.073	0.113	11.228	1	60.737	2446.14	747.863	0	0	0.347417	0.247896
0.279	0.378	3.415	0	69.911	1870.73	412.303	1	0	0.0518937	0.354497
0.727	0.486	9.904	0	57.788	1238.92	453.374	0	1	0.395044	0.472912
0.067	0.458	5.553	1	61.657	322.599	9.262	0	1	0.243263	0.689425
0.382	0.258	3.962	1	69.462	180.18	393.794	0	1	0.0234565	0.0155309
0.874	0.153	3.05	0	37.065	2277.82	728.261	0	1	0.134477	0.187524
0.491	0.231	10.185	1	50.46	87.224	445.929	0	1	0.467849	0.138304
0.907	0.23	5.06	1	38.892	61.806	359.165	0	1	0.104978	0.482311
0.459	0.177	10.669	1	27.018	1476.72	105.657	0	1	0.0725486	0.0217048
0.226	0.371	16.43	1	47.54	2304.05	43.845	0	1	0.26075	0.0581713
0.802	0.336	11.03	0	14.759	970.305	462.162	1	1	0.539885	0.428199
0.06	0.242	16.142	0	39.283	1349.71	361.51	0	1	0.121824	0.499081
0.842	0.192	2.884	0	38.542	2353.35	220.811	0	1	0.566564	0.436189
0.686	0.225	2.482	0	9.131	1901.24	743.697	1	1	0.0150151	0.64828
0.51	0.418	13.54	0	38.718	1678.69	689.307	0	0	0.35855	0.273681
0.099	0.428	2.33	0	31.478	688.613	185.022	0	1	0.45071	0.666759
0.755	0.221	11.001	1	54.891	52.849	653.107	0	1	0.13748	0.466588
0.595	0.006	13.573	0	17.858	176.064	707.224	1	1	0.493265	0.0189703
0.703	0.254	16.483	0	25.541	1980.96	78.769	0	1	0.559697	0.588763
0.297	0.305	18.232	1	65.107	896.715	214.733	0	1	0.312827	0.000598163
0.071	0.236	15.972	0	20.43	2224	696.592	0	1	0.4352	0.245589
0.04	0.311	4.024	0	71.826	1228.6	331.868	0	1	0.305283	0.287033
0.54	0.385	14.857	1	6.238	2303.16	734.522	0	0	0.335954	0.429502
0.575	0.334	3.458	0	8.135	857.338	289.317	0	1	0.563872	0.163768
0.574	0.154	8.651	1	41.23	2478.42	660.803	0	0	0.292245	0.0395856
0.092	0.379	2.708	1	19.958	1879.61	331.481	1	1	0.254799	0.635655
0.151	0.179	11.239	0	43.682	1215.36	436.686	0	1	0.271828	0.548579
0.629	0.514	14.201	0	66.004	2067.54	216.19	0	1	0.363439	0.14138
0.52	0.199	11.191	0	57.894	736.544	418.541	0	1	0.39021	0.213779
0.958	0.156	8.491	0	34.68	1031.07	591.204	0	0	0.515787	0.657402
0.038	0.254	8.574	1	44.843	2054.07	646.346	0	1	0.0894314	0.454091
0.879	0.463	17.492	0	22.065	1000.32	95.89	1	1	0.113126	0.60141
[truncated: 1,149 more rows]

## Sheet: 2013
Fin	Riskasset	Years of Education	Gender	Age	Family assets	Family income	Availability of finance-related practitioners	Marriage	Percentage of children	Proportion of elderly people
0.64	0.04	5.355	0	74.548	949.347	702.352	0	1	0.0659017	0.401239
0.703	0.309	3.773	0	30.947	1603.2	433.385	0	1	0.224751	0.264196
0.398	0.112	14.568	1	52.13	2010.31	258.081	0	1	0.0876186	0.589959
0.892	0.051	18.98	0	49.301	67.718	561.107	0	1	0.243355	0.383999
0.742	0.064	11.031	0	33.981	186.333	504.008	0	0	0.3554	0.29263
0.132	0.304	3.511	0	18.323	580.233	180.833	1	1	0.345	0.330207
0.391	0.031	5.208	1	3.256	133.003	552.66	1	0	0.108768	0.669707
0.141	0.271	8.067	1	25.253	1601.82	386.326	1	1	0.390155	0.11662
0.61	0.009	12.025	1	10.866	1103.33	196.883	0	1	0.0166631	0.163192
0.186	0.25	14.908	0	67.207	1593.87	456.493	0	1	0.0588336	0.260479
0.328	0.068	17.434	1	0.667	720.505	638.4	1	1	0.0660848	0.110404
0.082	0.081	5.508	1	36.783	1616.91	463.87	0	1	0.246321	0.0269173
0.45	0.162	9.292	1	25.098	809.013	185.432	0	1	0.590039	0.4536
0.401	0.206	16.515	1	1.718	279.534	627.404	0	1	0.534703	0.469857
0.718	0.284	9.837	1	46.58	1628.74	300.404	1	1	0.386254	0.507669
0.512	0.393	2.253	0	19.545	2007.24	692.744	0	1	0.23603	0.45815
0.07	0.306	13.288	0	24.806	55.199	398.37	0	1	0.190271	0.493826
0.6	0.246	18.544	1	66.114	716.374	164.555	0	0	0.565996	0.138475
0.276	0.385	5.554	1	16.259	1357.46	742.923	1	1	0.375652	0.560073
0.362	0.106	14.102	0	5.624	700.914	473.91	0	1	0.0802026	0.146849
0.784	0.293	18.493	0	66.093	1188.95	679.403	0	1	0.434303	0.327238
0.27	0.197	5.428	1	53.095	290.801	548.426	0	1	0.463234	0.22775
0.626	0.156	3.182	0	2.604	1643.2	84.825	1	1	0.118949	0.0595172
0.363	0.264	11.074	0	49.303	1570.84	380.384	0	1	0.375909	0.439607
0.232	0.389	4.916	0	13.146	1237.46	718.767	0	1	0.277706	0.397479
0.241	0.035	18.412	1	22.925	1468.43	345.368	0	1	0.219349	0.306644
0.459	0.323	11.643	0	68.301	1115.16	390.902	0	1	0.358495	0.0491348
0.441	0.116	18.939	1	30.11	1932.25	553.548	0	1	0.0332347	0.00649434
0.303	0.378	18.145	0	62.661	957.046	108.662	0	1	0.479092	0.345482
0.197	0.05	2.559	0	69.728	287.046	356.524	0	1	0.591614	0.148408
0.43	0.121	9.778	0	44.43	1357.46	151.213	0	1	0.223157	0.57101
0.879	0.256	4.559	1	0.463	250.616	231.534	1	1	0.163427	0.285815
0.163	0.157	13.931	1	14.366	425.44	224.477	0	1	0.110892	0.613224
0.346	0.078	3.098	0	49.324	860.652	305.731	0	0	0.444154	0.606772
0.042	0.028	13.952	0	52.43	572.91	207.857	0	1	0.175787	0.575219
0.518	0.29	15.203	1	35.317	23.652	204.761	0	1	0.111826	0.243965
0.86	0.018	11.878	0	35.621	2009.81	308.236	0	1	0.435511	0.401282
0.772	0.139	12.494	0	69.023	1605.08	237.909	0	1	0.194922	0.0306558
0.616	0.315	3.449	1	32.253	294.369	25.586	0	1	0.447652	0.0125187
0.135	0.211	13.486	0	23.163	1184.7	668.748	0	1	0.429505	0.685281
0.718	0.147	6.241	1	5.868	1544.8	646.573	0	1	0.565191	0.576907
0.511	0.169	2.168	0	69.7	423.812	30.8	0	1	0.51055	0.327729
0.067	0.293	5.936	0	17.625	338.31	369.433	0	0	0.528678	0.282162
0.655	0.122	14.097	1	27.786	114.914	745.131	0	1	0.277377	0.195962
0.787	0.324	8.379	0	36.897	858.148	743.697	0	0	0.224879	0.179534
0.662	0.372	18.271	1	60.566	1484.83	493.216	1	1	0.0929472	0.0349712
0.795	0.112	7.786	1	49.243	1293.92	475.754	1	1	0.182434	0.256825
0.754	0.294	14.961	1	64.14	1917.98	347.19	1	1	0.456459	0.156719
0.472	0.181	8.89	1	14.718	1969.75	159.182	0	1	0.0365123	0.0207862
0.074	0.301	8.398	1	20.969	1089.06	198.636	0	1	0.301712	0.406665
0.22	0.364	8.534	1	22.827	2048.61	557.851	0	1	0.354393	0.156697
0.607	0.196	5.994	1	69.695	410.543	216.782	0	1	0.157952	0.208203
0.788	0.178	12.957	0	75.007	1742.53	355.796	1	1	0.243464	0.625486
0.53	0.181	6.681	1	41.67	897.082	479.715	0	1	0.055501	0.478509
0.56	0.167	3.244	0	34.881	1387.69	716.832	0	0	0.242293	0.694339
0.121	0.091	7.125	1	54.675	1268.64	62.559	0	1	0.427253	0.203653
0.778	0.059	4.939	0	9.88	639.009	306.369	0	1	0.29393	0.310767
0.059	0.183	4.139	1	23.859	1401.15	50.015	1	0	0.156743	0.117582
0.189	0.194	8.083	1	3.029	1424.68	384.391	0	1	0.297427	0.662337
0.226	0.217	10.703	0	72.527	712.744	325.061	0	1	0.0350291	0.533561
0.047	0.158	12.738	1	50.036	1290.36	617.455	0	1	0.202319	0.250438
0.306	0.365	12.7	1	40.42	1346.69	630.864	0	0	0.482937	0.317432
0.462	0.09	14.862	1	35.834	1389.25	558.807	0	1	0.22541	0.685751
0.061	0.367	17.991	0	70.004	1322.97	38.062	1	0	0.349779	0.0559282
0.128	0.305	8.969	1	31.945	275.341	712.893	0	1	0.106772	0.620765
0.281	0.197	6.81	0	69.698	1115.85	573.537	0	0	0.188604	0.147575
0.252	0.36	6.849	0	24.912	40.24	278.161	1	1	0.555541	0.210831
0.416	0.082	10.863	1	18.246	1980.76	41.955	0	0	0.105161	0.317518
0.553	0.109	6.477	0	2.14	93.319	104.541	0	1	0.142204	0.275262
0.626	0.372	13.029	0	54.22	906.596	92.816	0	1	0.561583	0.616941
0.394	0.183	6.612	1	10.309	1383.24	36.537	0	1	0.446919	0.352403
0.882	0.261	14.394	1	4.235	456.799	288.588	1	1	0.256008	0.599274
0.332	0.164	17.211	1	28.368	1656.65	229.622	0	1	0.0471328	0.14499
0.616	0.22	14.507	1	58.722	1977.26	323.899	0	0	0.277157	0.160457
0.163	0.01	16.192	1	19.926	939.52	603.18	1	1	0.300833	0.371267
0.158	0.012	6.465	1	75.974	1018.76	493.034	0	1	0.416779	0.171352
0.727	0.361	11.005	1	65.518	183.391	723.662	0	1	0.023365	0.411216
0.333	0.245	8.777	0	35.844	1789.16	422.616	0	1	0.0942839	0.408524
0.792	0.02	7.373	1	21.913	573.223	251.934	0	1	0.0474441	0.403931
0.476	0.342	17.077	1	52.792	1996.79	332.255	0	1	0.476217	0.691797
0.206	0.045	2.295	0	2.208	195.284	36.947	1	0	0.467135	0.0475326
0.134	0.282	4.74	0	37.88	1572.4	285.515	0	1	0.137114	0.648045
0.862	0.08	9.346	1	58.919	408.853	495.629	1	1	0.475979	0.316385
0.391	0.123	3.494	1	6.146	803.504	239.571	1	0	0.281826	0.632557
0.874	0.201	10.29	0	51.892	714.559	231.307	1	1	0.290414	0.67821
0.841	0.006	8.263	1	2.973	739.784	427.124	0	1	0.205872	0.335121
0.348	0.286	9.528	0	63.018	1488.09	206.218	0	1	0.276901	0.303525
0.288	0.308	13.9	1	26.299	1601.38	487.228	0	1	0.188183	0.568575
0.174	0.017	3.639	1	18.351	1232.46	500.524	0	0	0.451314	0.249434
0.392	0.284	3.3	0	30.105	774.649	623.283	0	1	0.0609577	0.668596
0.889	0.145	3.834	1	28.243	515.512	151.395	0	1	0.36516	0.106708
0.365	0.257	4.701	0	56.203	1582.86	351.948	0	1	0.162511	0.0128819
0.637	0.392	17.131	0	31.495	53.822	140.057	1	0	0.412128	0.160799
0.257	0.1	11.935	1	43.259	1223.32	47.647	1	1	0.523551	0.0832942
0.129	0.251	14.182	1	39.599	86.997	66.771	0	1	0.352837	0.370669
0.141	0.139	11.164	0	4.042	536.606	277.66	0	1	0.241523	0.433283
0.684	0.354	7.442	0	67.26	721.82	731.152	0	1	0.143925	0.153343
0.288	0.359	2.246	0	63.143	161.984	510.678	0	1	0.536991	0.573254
0.117	0.131	18.499	1	75.359	1392.13	595.963	0	1	0.540287	0.212027
0.845	0.059	2.496	0	3.745	1460.74	624.307	0	1	0.0330699	0.0340098
0.167	0.144	9.475	1	11.569	179.886	662.487	0	1	0.196332	0.401495
0.672	0.078	16.426	0	62.851	227.957	607.597	0	1	0.032374	0.103333
0.616	0.11	2.02	1	69.623	734.088	423.96	0	0	0.294223	0.121342
0.83	0.298	2.079	1	46.868	1774.14	663.011	0	1	0.0567278	0.537577
0.734	0.133	7.318	1	14.187	1036.79	103.13	1	1	0.45135	0.505554
0.485	0.288	16.018	1	17.815	1819.96	289.112	0	0	0.142204	0.619547
0.892	0.071	7.167	1	75.944	1981.76	190.19	0	1	0.181939	0.0702414
0.686	0.097	7.967	0	71.222	314.962	358.368	0	0	0.216437	0.350481
0.512	0.134	13.356	0	4.328	1082.67	597.625	0	0	0.279775	0.131574
0.71	0.342	3.729	1	38.455	964.745	677.377	0	1	0.405829	0.616578
0.654	0.161	16.77	0	30.892	662.982	522.267	0	1	0.529905	0.545824
0.074	0.181	5.338	0	33.608	1218.69	392.405	1	0	0.599579	0.647768
0.11	0.274	7.554	0	13.932	370.671	238.729	1	0	0.119352	0.0956633
0.292	0.363	3.674	1	55.851	119.859	736.457	0	1	0.110379	0.372613
0.292	0.314	6.932	1	22.507	1039.48	554.937	0	1	0.175677	0.583999
0.27	0.047	14.027	0	64.078	894.953	732.609	1	1	0.49592	0.160244
0.505	0.378	9.465	0	28.459	1572.71	667.451	0	1	0.592895	0.2395
0.34	0.128	17.498	0	12.879	183.954	238.592	0	1	0.411176	0.010361
0.11	0.043	4.304	0	30.402	1361.96	687.781	1	1	0.0822718	0.52382
0.733	0.024	3.825	0	1.004	726.765	658.64	0	0	0.230152	0.299231
0.84	0.242	2.978	0	23.066	853.078	744.812	0	0	0.385504	0.593762
0.503	0.104	14.256	1	31.149	442.716	190.827	0	0	0.574932	0.29389
0.487	0.181	8.063	1	42.503	441.276	279.345	0	1	0.582952	0.0545396
0.097	0.315	11.679	0	0.456	945.779	550.634	0	1	0.501999	0.60282
0.079	0.148	3.338	0	44.091	346.509	605.821	0	0	0.399658	0.0767571
0.854	0.153	3.471	1	62.085	1387.5	465.6	0	1	0.589984	0.320508
0.852	0.013	2.363	0	47.206	1755.68	745.814	0	0	0.525895	0.677334
0.685	0.246	4.452	0	75.137	1898.01	146.956	0	1	0.227259	0.538218
0.658	0.386	3.475	1	5.654	513.634	637.876	1	1	0.40647	0.624802
0.509	0.018	11.275	0	12.608	214.813	719.791	0	0	0.486911	0.61724
0.329	0.276	4.545	0	45.924	544.993	285.719	0	1	0.28721	0.353386
0.853	0.313	8.417	0	28.35	971.943	288.816	0	1	0.174047	0.244691
0.082	0.345	4.173	0	49.298	1410.72	443.585	0	1	0.512528	0.501218
0.004	0.295	9.025	0	5.719	607.274	616.066	0	1	0.213562	0.20109
0.629	0.283	17.9	0	40.775	1898.77	396.821	0	1	0.120963	0.660756
0.369	0.259	15.112	1	70.329	1147.33	621.439	0	1	0.187487	0.151036
0.082	0.337	18.107	0	72.518	1911.03	235.245	1	1	0.260384	0.0810083
0.466	0.017	5.328	1	18.397	1991.53	208.517	0	1	0.00800195	0.312626
0.536	0.039	4.232	1	66.425	1961.36	708.636	0	1	0.015125	0.231062
0.423	0.187	14.74	1	10.277	976.513	269.168	0	1	0.296988	0.452489
0.414	0.318	14.275	1	34.069	1303.19	21.875	1	1	0.48215	0.358
0.3	0.34	10.848	1	1.173	129.686	236.953	0	0	0.313468	0.582034
0.575	0	17.055	0	68.849	772.521	58.621	0	1	0.322092	0.38872
0.085	0.314	6.757	1	47.582	417.365	668.452	0	1	0.0995209	0.380966
0.599	0.256	15.871	0	21.934	507.562	528.687	1	1	0.124186	0.671267
0.424	0.08	18.834	0	25.766	1158.53	207.493	0	1	0.578558	0.337342
0.003	0.157	15.64	0	3.931	1427.31	478.076	0	0	0.332585	0.263811
0.486	0.395	15.798	1	67.459	533.101	417.517	0	1	0.113053	0.35345
0.073	0.336	12.114	1	19.793	1182.82	463.779	0	1	0.36234	0.3978
0.776	0.166	16.743	1	45.135	940.647	717.833	0	1	0.186975	0.613907
0.218	0.283	10.756	1	34.805	491.1	682.75	0	1	0.0616901	0.30126
0.566	0.006	13.614	1	8.502	712.431	723.434	0	0	0.0933317	0.632472
0.273	0.125	16.077	0	29.904	2015.19	39.883	1	1	0.425971	0.60831
0.025	0.369	18.897	1	28.343	1579.6	445.224	0	1	0.260329	0.674642
0.316	0.224	11.347	0	60.74	242.98	353.109	0	1	0.0157476	0.537449
0.152	0.33	13.163	0	31.476	139.951	114.786	0	0	0.408484	0.283444
0.01	0.105	14.029	1	32.253	716.687	144.042	0	0	0.449812	0.632835
0.113	0.183	16.55	0	54.612	553.882	223.065	0	1	0.577496	0.000405896
0.703	0.099	14.935	1	52.52	508.939	307.029	0	1	0.00875271	0.666631
0.5	0.222	14.513	1	16.706	1017.14	730.902	1	1	0.264376	0.563021
0.255	0.294	2.353	1	57.864	1027.28	348.692	0	0	0.572295	0.233348
0.557	0.391	5.295	1	64.92	1759.68	148.367	1	1	0.554735	0.25988
0.483	0.044	4.039	0	47.137	658.1	453.579	0	1	0.197266	0.168853
0.08	0	17.723	1	7.468	1804.75	379.769	0	1	0.0752586	0.422687
0.701	0.144	10.532	1	8.104	427.255	77.449	0	1	0.199078	0.230079
0.33	0.024	3.201	1	71.511	326.354	653.836	1	1	0.330058	0.0182653
0.031	0.202	4.382	0	60.715	288.861	26.747	0	0	0.0023072	0.621363
0.027	0.146	3.341	0	62.758	547.747	135.663	1	1	0.572845	0.162423
0.613	0.075	17.272	0	29.927	928.879	151.122	0	0	0.450581	0.378167
0.372	0.015	15.594	0	67.759	749.799	201.095	1	1	0.0956023	0.494296
0.778	0.19	14.166	0	64.5	464.123	496.221	0	1	0.487259	0.0650075
0.845	0.352	10.699	1	72.778	656.347	176.826	0	1	0.547868	0.218522
0.733	0.397	15.258	0	14.853	194.345	74.831	0	1	0.512271	0.642213
0.23	0.282	12.891	0	58.657	1748.29	528.778	0	1	0.321854	0.424696
0.106	0.315	13.212	1	54.826	175.191	733.565	0	1	0.460121	0.448216
0.285	0.108	10.629	0	52.573	234.279	205.466	0	1	0.217847	0.619633
0.768	0.392	12.607	0	19.622	1245.35	227.983	1	1	0.506412	0.464687
0.774	0.33	13.385	0	62.394	1231.71	175.551	0	1	0.41731	0.445994
0.393	0.215	14.223	0	57.91	148.651	496.904	0	1	0.269466	0.519504
0.076	0.251	8.794	0	23.133	399.464	277.273	0	1	0.114847	0.696219
0.896	0.113	5.525	1	24.356	64.213	587.972	0	1	0.404035	0.0759667
0.216	0.1	14.387	0	47.353	1964.74	640.381	0	1	0.267598	0.652254
0.396	0.36	7.967	1	24.363	472.322	321.008	0	0	0.562188	0.0913053
0.836	0.288	8.256	0	71.37	1382.56	478.532	0	0	0.0866848	0.376928
0.049	0.07	16.21	0	66.123	1656.59	673.507	0	1	0.395904	0.542149
0.754	0.368	16.647	0	34.914	1577.85	677.787	0	1	0.397552	0.538838
0.61	0.106	2.664	1	62.273	51.381	447.182	0	0	0.372338	0.646379
0.05	0.104	12.46	0	2.331	1337.11	499.5	0	1	0.305759	0.556868
0.293	0.157	9.531	1	75.788	1315.21	544.214	1	1	0.0412732	0.297949
0.468	0.212	4.441	0	28.428	834.113	106.363	0	1	0.400079	0.391263
0.708	0.141	9.338	0	51.769	779.969	308.259	0	1	0.409418	0.208823
0.334	0.065	3.281	0	11.054	1515.94	526.729	0	0	0.479019	0.371822
0.158	0.185	3.514	1	75.983	114.037	82.389	0	1	0.413044	0.261611
0.405	0.059	7.238	0	74.77	1500.04	564.727	0	0	0.375542	0.0284341
0.877	0.195	3.439	0	1.904	1878.17	457.108	1	1	0.315116	0.351762
0.557	0.138	7.29	0	39.385	1980.76	26.747	1	1	0.352727	0.0629566
0.659	0.187	17.168	0	68.134	1626.67	123.779	0	1	0.558141	0.578082
0.574	0.226	3.355	1	42.781	1064.21	720.383	0	1	0.225575	0.259859
0.473	0.28	3.508	1	40.768	1635.56	247.858	0	0	0.557152	0.163277
0.474	0.021	14.901	0	5.174	1754.61	319.801	1	1	0.106095	0.266332
0.542	0.056	17.668	1	38.365	1469.94	425.03	1	1	0.291989	0.38825
0.384	0.253	12.505	0	33.067	775.4	222.564	0	1	0.34478	0.165969
0.403	0.313	8.151	1	31.659	216.691	618.206	1	0	0.12891	0.64279
0.416	0.126	18.544	1	13.218	1942.83	56.025	0	1	0.127171	0.111515
0.898	0.273	3.461	1	18.177	759.188	272.947	0	0	0.0456679	0.470327
0.64	0.169	18.645	1	15.424	1426.37	205.922	0	0	0.354357	0.461248
0.848	0.396	17.133	0	62.248	259.567	60.009	0	0	0.12382	0.649306
0.592	0.191	2.534	1	75.322	1118.6	682.886	0	0	0.565007	0.363811
0.188	0.094	11.281	1	21.788	1749.35	452.919	0	1	0.184503	0.550758
0.15	0.176	2.023	1	64.365	1305.38	462.322	0	1	0.021131	0.44922
0.761	0.203	13.842	0	51.539	971.693	586.833	0	0	0.152879	0.174065
0.465	0.166	14.787	1	44.829	2008.87	572.126	0	1	0.151634	0.694488
0.723	0.162	13.64	1	23.98	338.435	445.747	0	1	0.116898	0.231169
0.243	0.276	10.847	1	17.033	1506.18	483.631	0	0	0.20611	0.228755
0.622	0.143	15.932	1	25.59	915.609	595.029	0	1	0.0745079	0.458769
0.032	0.164	17.025	0	53.063	318.029	117.154	0	1	0.0878567	0.113138
0.423	0.293	4.809	1	28.357	1394.26	14.407	0	1	0.212244	0.228584
0.353	0.353	7.461	1	75.969	201.731	16.639	0	0	0.185803	0.561333
0.508	0.371	3.402	1	66.784	1086.74	379.655	0	1	0.00516373	0.631745
0.803	0.102	17.661	0	24.956	1389.07	199.069	0	1	0.486361	0.146892
0.821	0.208	3.826	0	9.866	1844.06	541.778	1	1	0.246449	0.275433
0.666	0.224	14.447	1	41	1583.73	365.54	0	1	0.590533	0.15815
0.345	0.287	17.914	0	43.56	912.792	185.75	1	1	0.279556	0.683636
0.173	0.236	13.975	1	5.353	670.806	666.016	0	1	0.566015	0.20062
0.628	0.379	17.557	1	9.484	304.259	360.759	0	0	0.394055	0.176522
0.395	0.164	6.566	1	60.735	562.144	589.93	0	0	0.503226	0.296966
0.713	0.202	4.608	0	25.506	1339.37	143.518	0	1	0.329179	0.654839
0.406	0.007	9.781	0	25.258	354.709	620.733	0	1	0.29111	0.0824183
0.418	0.334	15.35	1	12.905	753.054	326.313	1	1	0.285507	0.369622
0.477	0.226	5.922	1	55.967	1743.85	278.98	1	1	0.36256	0.427644
0.261	0.24	13.223	0	46.64	1478.51	618.866	1	1	0.548106	0.256078
0.721	0.012	9.205	0	23.474	201.48	446.203	0	1	0.249306	0.529246
0.363	0.003	9.305	1	43.145	1337.3	442.287	0	0	0.348442	0.086755
0.146	0.063	13.281	1	21.364	967.061	65.451	0	0	0.414087	0.275967
0.702	0.11	6.778	1	45.787	933.135	391.426	0	0	0.114499	0.694424
0.894	0.106	14.755	1	72.984	53.384	650.762	0	1	0.461879	0.616321
0.364	0.255	2.695	1	22.904	1449.97	62.696	0	0	0.351665	0.662828
0.686	0.368	11.924	0	29.88	218.068	369.433	0	1	0.353111	0.505255
0.158	0.047	13.614	1	14.906	427.38	143.655	1	1	0.236781	0.326341
0.165	0.055	15.33	0	59.437	1276.21	446.408	1	1	0.320261	0.385452
0.711	0.188	2.567	1	64.595	1761.56	384.801	1	0	0.570757	0.188592
0.425	0.041	16.977	1	18.188	614.91	726.325	1	1	0.103293	0.644563
0.209	0.151	7.064	1	44.279	549.938	466.807	0	1	0.393139	0.609934
0.069	0.151	9.323	1	49.141	1556.07	93.636	0	1	0.342509	0.576073
0.03	0.148	12.06	1	59.88	1627.55	118.862	0	1	0.493704	0.35501
0.555	0.198	15.576	1	1.547	1211.93	188.71	1	1	0.174358	0.34373
0.229	0.014	10.547	1	67.378	1494.91	375.717	0	1	0.033198	0.677868
0.387	0.191	14.474	1	37.913	1060.64	228.871	0	1	0.143303	0.093527
0.328	0.022	11.463	1	62.61	1370.98	210.452	1	0	0.485684	0.48543
0.449	0.338	8.823	1	36.486	1637.88	410.823	0	1	0.342985	0.563918
0.75	0.278	16.355	1	58.337	1556.94	458.132	0	0	0.510532	0.503247
0.411	0.252	7.634	0	14.171	31.977	715.147	0	0	0.511557	0.599402
0.615	0.177	13.553	0	33.049	1556.63	294.234	0	1	0.131492	0.302927
0.273	0.167	17.901	0	47.663	1453.16	714.441	0	0	0.500333	0.263085
0.248	0.395	11.914	1	28.881	1366.53	238.433	0	1	0.51467	0.080047
0.147	0.057	18.095	0	15.655	1719.12	438.644	0	1	0.389019	0.657317
0.604	0.207	15.231	0	57.226	602.83	516.666	0	1	0.474514	0.429438
0.335	0.01	10.273	0	53.267	392.641	173.866	0	1	0.0103458	0.586477
0.795	0.252	7.814	1	45.599	1367.72	595.598	0	1	0.171648	0.590152
0.137	0.352	11.635	0	49.125	716.75	591.91	0	1	0.243922	0.0197821
0.466	0.054	16.009	0	65.323	1306.13	358.869	0	1	0.27084	0.463491
0.595	0.113	16.37	0	69.371	583.05	494.696	1	1	0.0222114	0.220338
0.652	0.32	4.378	0	70.41	1574.97	69.002	0	1	0.4816	0.578594
0.82	0.306	9.946	1	8.426	1385.18	183.588	1	0	0.233283	0.689468
0.147	0.25	10.35	1	10.966	962.241	637.262	0	1	0.0774743	0.433689
0.569	0.142	18.672	0	75.568	544.18	105.179	0	0	0.280801	0.219504
0.067	0.394	12.044	1	73.126	1366.03	368.295	0	1	0.0621113	0.109314
0.124	0.349	14.592	0	68.322	1293.86	490.325	0	0	0.447578	0.139628
0.415	0.267	5.426	1	67.276	270.083	312.675	0	1	0.0932402	0.574578
0.342	0.007	2.58	1	6.301	523.461	92.042	0	1	0.279025	0.567101
0.144	0.381	11.359	1	66.979	144.207	222.587	0	1	0.466329	0.323008
0.101	0.055	10.156	1	17.404	771.644	476.073	0	1	0.031605	0.428391
0.165	0.112	5.294	1	53.578	1601.01	254.051	0	1	0.171136	0.321747
0.241	0.11	6.005	1	74.255	767.2	462.822	0	1	0.495773	0.476415
0.345	0.001	18.863	0	59.982	728.58	345.414	0	0	0.444301	0.16881
0.596	0.081	6.736	0	59.539	171.248	640.745	0	1	0.0752953	0.590643
0.219	0.148	13.04	0	4.631	1053.63	365.176	0	1	0.520896	0.573424
0.765	0.137	13.055	1	22.136	2023.89	652.675	0	1	0.362926	0.0943175
0.601	0.066	8.62	0	28.99	1948.4	142.63	0	1	0.0165349	0.132109
0.671	0.189	5.438	1	27.125	806.759	307.553	0	1	0.468215	0.242405
0.072	0.299	8.916	0	32.265	255.123	728.579	1	0	0.12067	0.314762
0.337	0.1	4.752	0	41.322	138.261	662.032	0	0	0.105747	0.215168
0.081	0.196	8.721	1	61.366	759.376	733.77	0	1	0.128361	0.030015
0.167	0.345	17.033	1	67.666	1937.26	588.723	0	1	0.411396	0.681948
0.521	0.393	7.007	0	23.263	1308.7	635.258	0	1	0.356334	0.0524674
0.568	0.349	12.167	0	53.631	438.96	330.775	1	0	0.0997589	0.464922
0.401	0.038	3.494	0	11.089	613.408	135.686	1	1	0.153923	0.696539
0.525	0.114	17.42	1	50.885	1552.62	276.818	0	1	0.580407	0.621662
0.405	0.014	12.446	1	59.43	591.688	186.001	0	1	0.107266	0.356056
0.396	0.265	8.882	1	18.682	707.611	595.348	1	1	0.0883145	0.264751
0.83	0.041	11.736	1	30.212	1276.65	401.625	0	1	0.018421	0.12916
0.853	0.176	4.073	0	73.891	1537.1	631.82	0	0	0.433369	0.135698
0.423	0.031	15.727	1	51.655	183.766	571.306	0	1	0.597455	0.252767
0.498	0.336	15.195	1	15.173	1247.73	504.44	0	0	0.304495	0.233561
0.458	0.07	5.732	1	30.523	1695.09	628.155	1	1	0.207758	0.219077
0.062	0.354	3.1	1	71.674	354.834	343.001	1	1	0.0576067	0.157274
0.443	0.145	16.124	0	5.893	1352.64	255.371	0	1	0.230445	0.573318
0.229	0.146	12.962	0	22.465	1097.63	553.912	0	1	0.240992	0.638667
0.294	0.292	7.35	0	44.298	1357.71	98.758	1	1	0.433625	0.63636
0.145	0.378	4.097	1	74.362	497.047	365.335	0	1	0.0487075	0.610083
0.565	0.247	6.779	1	20.907	927.69	329.5	0	1	0.127244	0.194766
0.394	0.176	9.493	0	50.841	1986.52	148.367	0	1	0.111734	0.154091
0.468	0.228	8.978	1	71.006	990.909	397.55	1	1	0.423554	0.192459
0.741	0.206	12.434	0	30.592	1528.34	656.249	1	1	0.41579	0.60831
0.455	0.316	15.451	1	67.652	112.472	594.119	0	1	0.585424	0.078103
0.401	0.333	2.397	1	14.821	1638.56	495.994	0	1	0.149254	0.636082
0.776	0.008	4.615	0	10.854	340.375	174.709	0	1	0.00413831	0.451912
0.744	0.092	9.138	1	54.369	1868.97	305.572	0	1	0.406616	0.309763
0.023	0.251	14.494	1	18.202	1443.52	380.589	0	1	0.178698	0.246721
0.402	0.323	13.796	0	73.924	76.794	744.243	0	1	0.381109	0.174514
0.675	0.105	16.86	0	20.065	27.158	491.941	0	1	0.146507	0.414505
0.697	0.04	8.035	1	14.783	662.481	243.373	0	1	0.246522	0.155928
0.446	0.378	15.069	1	50.08	1394.32	592.73	0	1	0.515403	0.403098
0.574	0.377	13.795	0	75.206	530.597	154.879	0	0	0.229548	0.430656
0.648	0.008	14.107	1	64.683	1132.24	255.303	0	0	0.342454	0.140547
0.154	0.031	17.289	1	10.001	303.32	622.054	0	0	0.0846156	0.584127
0.518	0.399	6.14	0	69.811	1507.37	90.449	0	1	0.174615	0.530506
0.046	0.244	3.641	1	37.994	1934.76	94.046	0	0	0.577844	0.0193976
0.143	0.099	11.717	0	71.917	1291.92	409.525	0	1	0.580316	0.0408246
0.816	0.254	10.013	0	36.839	973.133	263.021	0	1	0.141252	0.0452895
0.825	0.356	2.267	0	29.695	429.571	53.771	0	1	0.0389477	0.276501
0.216	0.158	10.451	0	11.181	1543.55	731.858	0	1	0.447212	0.646593
0.329	0.382	13.454	1	63.751	1469.31	131.497	0	1	0.289242	0.402734
0.647	0.349	17.1	1	17.339	68.219	709.341	0	1	0.350401	0.0126469
0.834	0.16	13.745	1	9.548	2039.47	497.542	0	1	0.542448	0.465029
0.573	0.108	8.925	0	27.44	545.682	400.897	1	1	0.528111	0.559731
0.542	0.352	18.95	0	75.814	1673.05	712.643	0	1	0.120505	0.475198
0.579	0.069	4.926	0	13.73	171.373	639.743	0	1	0.490573	0.114762
0.48	0.048	16.107	0	37.377	2042.42	337.15	0	0	0.452412	0.634352
0.769	0.297	14.965	1	4.731	436.644	714.623	0	1	0.309439	0.622324
0.282	0.042	8.505	1	6.306	1839.99	368.363	0	1	0.134642	0.283636
0.885	0.376	8.095	1	45.107	1533.28	343.752	0	1	0.298434	0.478082
0.353	0.143	4.531	0	40.791	528.907	95.89	0	1	0.504178	0.147063
0.646	0.33	9.573	0	15.519	1495.04	30.8	0	1	0.449629	0.370434
0.144	0.128	11.986	0	33.909	510.379	139.784	0	1	0.263277	0.297159
0.765	0.187	9.865	1	21.234	1175.12	521.561	0	0	0.558324	0.012775
0.368	0.264	6.178	1	55.102	819.779	3.479	1	1	0.507108	0.269985
0.277	0.02	5.976	1	14.025	1374.67	740.805	1	1	0.13325	0.261696
0.015	0.338	3.108	1	1.5	1358.83	396.389	0	1	0.21424	0.019718
0.7	0.185	6.422	1	42.853	1241.6	187.663	0	1	0.461806	0.0268532
0.002	0.159	16.989	0	15.927	1073.03	37.015	0	1	0.441096	0.0696432
0.71	0.15	3.343	0	49.902	1055.57	288.064	0	1	0.457009	0.0752403
0.542	0.048	14.885	0	0.616	1750.79	644.251	0	0	0.488925	0.427323
0.417	0.089	2.661	0	63.841	1541.67	322.807	1	1	0.0308908	0.502136
0.016	0.123	7.978	0	22.182	508.564	621.94	1	0	0.161797	0.321299
0.287	0.072	4.031	0	58.738	1809.82	348.761	0	0	0.588556	0.572698
0.801	0.309	13.523	1	21.477	50.129	53.065	0	1	0.480245	0.12273
0.145	0.026	18.617	0	0.623	1468	148.732	0	0	0.498795	0.517304
0.609	0.15	18.56	0	17.372	60.082	99.601	0	1	0.433753	0.577825
0.72	0.084	7.751	1	29.716	424.626	347.577	1	1	0.142314	0.479128
0.866	0.375	11.553	1	67.471	2002.48	216.531	0	1	0.120505	0.630122
0.671	0.387	7.216	0	44.193	590.061	130.086	0	0	0.041493	0.651741
0.439	0.003	5.914	0	2.998	852.139	362.034	1	0	0.509964	0.0951933
0.701	0.283	6.566	0	20.842	1206.54	43.731	0	1	0.515897	0.0935057
0.406	0.396	8.458	0	42.992	1387.38	98.645	1	1	0.447468	0.201025
0.004	0.001	17.499	1	56.134	548.874	70.596	0	1	0.554735	0.65501
0.472	0.351	11.96	0	36.029	822.595	347.577	0	0	0.376678	0.362145
0.224	0.205	13.121	1	62.099	732.774	486.568	0	1	0.030488	0.0881863
0.221	0.14	18.601	0	53.478	1407.28	347.44	0	1	0.557463	0.65392
0.144	0.228	10.96	0	7.994	1652.65	439.441	0	0	0.0692343	0.015894
0.863	0.131	10.933	0	60.232	1091.06	734.18	0	0	0.482186	0.329801
0.595	0.178	10.024	1	24.903	792.989	473.113	0	1	0.219697	0.506323
0.533	0.196	12.725	0	46.527	732.336	214.141	0	1	0.114536	0.318757
0.162	0.388	5.19	0	41.433	901.776	516.825	0	1	0.298636	0.315979
0.249	0.316	16.121	0	39.293	1884.37	270.602	0	0	0.468325	0.289447
0.817	0.282	5.764	0	30.245	1385.06	187.572	1	1	0.10983	0.417176
0.242	0.332	15.806	0	40.986	411.607	529.21	0	1	0.0840846	0.40893
0.793	0.141	3.434	0	56.442	1250.92	3.001	1	1	0.313431	0.201282
0.065	0.03	12.777	1	61.596	1670.24	367.794	0	1	0.523478	0.594018
0.505	0.245	17.094	1	29.876	492.853	202.962	0	1	0.0360179	0.438325
0.878	0.271	17.533	1	24.882	693.841	449.663	0	0	0.0598956	0.692181
0.343	0.219	10.265	1	65.091	1919.05	663.876	0	1	0.434925	0.0572527
0.745	0.388	6.75	1	48.512	1871.66	628.588	0	1	0.27582	0.671267
0.151	0.175	10.273	1	44.943	1736.02	64.563	0	1	0.23744	0.184256
0.546	0.328	6.218	1	9.038	896.33	682.841	1	1	0.453291	0.582311
0.825	0.342	16.996	0	2.131	63.775	482.675	0	0	0.542814	0.220936
0.527	0.015	10.857	0	28.085	48.126	446.271	0	1	0.0455763	0.624653
0.765	0.249	12.071	0	0.401	1240.47	301.907	0	0	0.17564	0.550587
0.495	0.006	3.389	0	1.308	79.298	154.924	0	1	0.112998	0.423777
0.504	0.108	2.012	1	1.846	296.309	17.663	0	1	0.0901822	0.0147404
0.827	0.014	3.528	0	74	578.606	540.48	0	1	0.574914	0.369579
0.015	0.069	14.954	0	31.636	1994.35	152.465	0	0	0.0197211	0.0935698
0.613	0.375	18.877	1	8.238	1409.53	321.805	0	1	0.0450087	0.190921
0.781	0.087	16.655	1	60.501	820.405	7.122	0	0	0.219733	0.33636
0.099	0.336	4.765	0	35.693	1120.66	163.894	0	1	0.0544023	0.00104678
0.418	0.193	6.345	1	49.607	373.988	66.179	0	0	0.0419691	0.314057
0.178	0.32	7.641	1	57.099	1562.07	360.099	0	1	0.200305	0.173681
0.896	0.125	10.835	1	17.806	1898.01	223.134	0	1	0.27485	0.288977
0.842	0.123	14.926	1	59.492	289.299	261.496	0	1	0.164745	0.540355
0.568	0.163	18.374	1	48.96	1308.7	527.822	0	1	0.567864	0.00514847
0.868	0.122	3.162	0	41.097	860.214	420.112	0	1	1.83111e-05	0.171651
0.272	0.068	13.023	1	68.737	1321.97	250.089	0	1	0.499417	0.386584
0.876	0.379	12.394	0	50.651	1237.28	109.026	0	0	0.15233	0.357167
0.283	0.333	18.017	0	21.398	616.976	298.014	0	1	0.0240425	0.47336
0.453	0.017	15.632	1	64.704	1145.83	654.792	0	1	0.366424	0.368618
0.886	0.324	12.767	1	3.098	37.173	253.072	1	0	0.219971	0.0180303
0.749	0.341	10.638	1	64.154	1203.04	696.478	0	1	0.257711	0.414228
0.541	0.213	10.039	1	46.789	1236.53	530.713	0	0	0.328245	0.392203
0.282	0.008	5.766	1	27.907	416.739	524.156	0	1	0.52833	0.409015
0.687	0.27	7.406	0	44.203	1051.19	173.866	0	0	0.304129	0.305106
0.188	0.303	13.701	1	2.17	1188.2	145.635	0	1	0.11547	0.331233
0.288	0.244	2.635	0	32.26	1881.93	709.068	0	1	0.364519	0.697864
0.583	0.198	15.489	1	38.342	447.035	263.294	0	1	0.570171	0.548515
0.144	0.321	3.121	1	40.049	160.294	642.316	0	1	0.388836	0.0381115
0.167	0.262	6.659	1	74.047	1217.94	395.273	0	1	0.244325	0.514997
0.701	0.116	4.191	0	51.792	239.725	317.98	0	1	0.587988	0.386178
0.384	0.288	18.29	1	10.094	1560.51	61.444	0	0	0.592859	0.000469985
0.355	0.07	7	1	30.358	860.277	310.08	0	1	0.272414	0.0241401
0.601	0.343	7.075	0	16.667	988.906	744.972	0	1	0.0461623	0.0527451
0.065	0.134	7.056	0	72.553	509.44	401.307	0	1	0.102524	0.120423
0.386	0.32	12.53	0	38.112	773.647	332.278	0	1	0.255733	0.55031
0.387	0.317	4.251	0	6.858	690.398	355.09	0	1	0.163811	0.0316385
0.333	0.371	7.969	0	51.124	73.039	474.912	0	1	0.433021	0.0153172
0.675	0.355	7.739	0	20.466	1769.07	271.672	0	1	0.255312	0.109143
0.383	0.12	5.469	0	59.075	292.804	115.059	1	1	0.368017	0.0591754
0.178	0.188	8.233	0	66.184	1889.12	419.611	0	0	0.183331	0.166417
0.233	0.15	8.352	1	53.501	1073.53	307.53	0	1	0.300192	0.467229
0.102	0.005	2.438	0	35.303	43.933	679.198	0	1	0.291806	0.0635334
0.365	0.302	3.306	1	7.591	1563.26	716.422	1	1	0.0986785	0.0296091
0.489	0.376	7.457	0	64.767	1816.58	459.703	0	0	0.407971	0.662743
0.771	0.211	12.851	0	67.71	1695.96	309.42	1	1	0.365014	0.130314
0.839	0.283	7.305	0	43.702	1068.28	500.775	0	1	0.315152	0.293677
0.504	0.298	12.017	0	42.621	58.329	442.674	1	1	0.47336	0.654155
0.817	0.091	16.216	0	51.098	1663.41	229.964	0	1	0.0556658	0.0244606
0.28	0.189	9.438	1	6.206	1694.33	411.461	0	1	0.589178	0.298248
0.769	0.27	8.351	0	20.51	730.207	494.787	0	0	0.0935514	0.553001
0.149	0.281	11.252	0	0.96	1128.11	214.482	1	1	0.527158	0.519568
0.257	0.356	18.996	0	52.727	1207.42	436.39	1	1	0.101846	0.200299
0.577	0.204	10.832	1	70.491	398.212	400.35	1	1	0.504178	0.248173
0.269	0.261	9.402	0	66.805	1975.19	436.049	0	1	0.559514	0.590365
0.039	0.032	8.1	1	8.718	311.958	691.629	0	1	0.38208	0.288015
0.448	0.043	15.326	1	37.381	1730.01	265.776	0	1	0.122153	0.527451
0.055	0.384	15.562	0	41.239	525.965	336.74	0	1	0.057918	0.44702
0.093	0.216	15.014	1	2.941	546.934	192.489	0	1	0.144456	0.419098
0.652	0.024	13.977	0	39.599	1758.49	255.69	0	1	0.017835	0.227366
0.262	0.076	6.228	1	69.582	1261.63	546.422	0	1	0.255147	0.32852
0.713	0.324	8.253	1	33.986	143.894	491.304	1	1	0.101846	0.0986755
0.65	0.055	14.736	1	37.066	136.571	10.332	0	1	0.59295	0.0625507
0.006	0.183	17.437	1	46.921	1750.86	588.472	1	1	0.204663	0.0123051
0.282	0.204	9.915	1	38.105	166.052	534.447	0	1	0.27864	0.295407
0.24	0.012	8.158	0	34.185	781.597	262.156	0	1	0.136784	0.429588
0.208	0.317	9.661	1	3.416	1624.29	124.826	0	1	0.599615	0.285238
0.034	0.383	17.176	0	54.202	725.513	100.147	1	0	0.367138	0.468319
0.437	0.154	15.892	1	39.729	1232.77	564.499	0	1	0.0934782	0.145012
0.116	0.014	13.456	0	47.545	1257.99	386.827	0	1	0.236708	0.259004
0.856	0.267	11.629	0	22.799	322.098	185.933	0	0	0.313083	0.569045
0.526	0.145	18.018	1	7.215	1547.12	594.528	0	1	0.447487	0.280175
0.733	0.389	16.139	0	34.542	1777.71	51.244	1	1	0.208417	0.181072
0.852	0.051	3.367	1	3.523	1125.73	452.19	0	1	0.568944	0.151335
0.855	0.001	5.027	0	3.625	1534.85	107.478	0	1	0.450508	0.0441786
0.59	0.002	3.159	1	64.386	2050.55	711.732	0	1	0.337291	0.637193
0.138	0.273	5.492	1	10.298	890.071	96.413	0	0	0.520054	0.0462508
0.021	0.159	15.6	0	31.831	1748.23	491.486	1	1	0.0295358	0.297052
0.187	0.027	5.569	1	75.884	152.094	591.387	0	1	0.466073	0.433753
0.106	0.38	6.454	0	64.379	1143.32	43.754	0	1	0.346355	0.336531
0.872	0.06	4.92	0	31.093	866.911	187.617	1	0	0.181317	0.199231
0.217	0.372	2.168	0	21.844	201.355	164.167	1	1	0.0127812	0.0192053
0.659	0.061	18.965	0	60.406	223.889	459.612	1	1	0.518021	0.621705
0.434	0.078	9.02	1	63.804	1867.47	145.021	0	1	0.477371	0.61724
0.566	0.116	16.822	1	39.821	1360.4	481.969	1	1	0.452431	0.100726
0.288	0.303	8.108	0	72.794	934.575	577.203	0	1	0.433204	0.152403
0.366	0.132	16.893	0	65.82	1770.82	235.245	0	1	0.276992	0.103269
0.439	0.195	4.949	1	75.842	1998.54	223.134	0	1	0.175164	0.145909
0.22	0.187	17.022	1	5.712	147.337	652.584	1	0	0.128013	0.0433882
0.364	0.185	2.128	1	60.587	1412.54	5.87	0	1	0.0192999	0.0911771
0.755	0.121	5.178	0	11.548	17.643	153.444	1	1	0.520365	0.227665
0.608	0.366	11.411	0	66.747	705.045	588.723	0	1	0.519468	0.126811
0.548	0.135	11.606	1	58.402	1097.57	76.971	1	1	0.434193	0.6094
0.356	0.324	5.726	1	5.165	1283.97	508.857	1	1	0.597382	0.554561
0.006	0.036	12.578	1	17.263	189.149	551.522	0	1	0.555431	0.191775
0.516	0.382	10.901	0	13.035	1589.99	458.838	0	0	0.32949	0.657637
0.22	0.14	8.262	0	59.826	176.756	43.481	0	0	0.589215	0.390258
0.823	0.139	2.787	1	72.272	1555.82	283.192	0	1	0.38435	0.363555
0.882	0.348	7.088	0	65.103	759.814	279.117	0	1	0.416065	0.494894
0.602	0.039	8.963	1	12.26	1668.05	209.064	0	1	0.14973	0.603183
0.093	0.185	15.274	0	3.39	1338.99	72.736	0	0	0.32169	0.653749
0.294	0.148	4.222	0	69.447	246.047	690.24	0	1	0.00838649	0.378893
0.434	0.288	10.173	1	39.095	1623.92	331.845	0	1	0.275838	0.313395
0.748	0.297	8.117	0	22.268	1978.13	637.011	1	1	0.185107	0.308567
0.861	0.049	2.84	0	7.749	326.292	220.151	1	1	0.13986	0.0913053
0.64	0.059	4.654	1	6.236	218.318	560.151	0	1	0.276003	0.0953429
0.543	0.221	7.823	0	68.151	332.426	142.698	0	1	0.0219001	0.105084
0.279	0.194	13.315	1	57.755	670.744	379.724	0	0	0.154527	0.524076
0.891	0.396	7.85	0	2.558	537.107	710.73	0	1	0.0457961	0.231425
0.176	0.326	18.696	1	58.377	805.007	737.982	1	0	0.404218	0.0399487
0.376	0.02	13.85	1	72.94	46.937	449.413	0	1	0.433076	0.102179
0.005	0.192	5.67	0	39.072	167.868	460.637	0	0	0.331651	0.36332
0.575	0.201	10.799	1	1.621	1032.03	327.975	0	1	0.088406	0.452297
0.505	0.348	18.844	1	61.881	1227.51	430.994	0	1	0.336979	0.370626
0.724	0.337	3.328	1	39.123	560.704	171.567	0	1	0.505954	0.402734
0.12	0.009	16.775	0	46.098	1539.6	695.727	1	1	0.341411	0.266717
0.193	0.3	3.976	0	72.762	328.357	574.312	0	0	0.448604	0.379192
0.462	0.251	13.524	0	68.93	1777.08	114.012	0	1	0.264101	0.422367
0.214	0.29	3.576	1	69.231	139.325	469.789	1	1	0.172857	0.319547
0.864	0	2.362	1	20.069	1288.79	664.81	0	1	0.381201	0.192053
0.286	0.294	15.603	1	63.813	1174.93	612.537	0	1	0.250954	0.499915
0.491	0.232	2.324	1	39.378	2051.68	12.859	0	1	0.361864	0.0978851
0.771	0.082	9.604	1	63.6	42.117	436.914	0	0	0.555431	0.596155
0.681	0.154	4.605	1	46.251	606.022	421.865	0	1	0.235353	0.404209
0.544	0.208	16.055	0	18.112	477.643	450.05	0	1	0.595038	0.583529
0.696	0.026	12.927	0	47.8	670.744	716.24	0	1	0.473598	0.149156
0.493	0.065	11.415	0	58.755	506.248	577.18	0	0	0.197247	0.549113
0.569	0.166	12.831	0	32.325	1264.76	222.018	0	1	0.151854	0.685623
0.825	0.133	14.846	0	46.854	844.941	359.302	0	1	0.200525	0.0361248
0.608	0.05	7.801	0	67.933	1916.1	158.385	0	1	0.349559	0.147383
0.339	0.343	4.074	0	9.583	564.46	15.614	0	1	0.4198	0.0461226
0.356	0.247	11.935	0	67.357	270.709	407.158	1	1	0.149767	0.439628
0.279	0.038	2.517	0	59.671	1257.93	568.005	0	0	0.559752	0.478616
0.111	0.39	18.157	1	30.379	905.594	237.135	0	1	0.164269	0.287652
0.096	0.065	12.957	0	43.695	735.653	609.737	0	1	0.245039	0.479192
0.104	0.134	2.268	1	48.215	506.749	727.874	0	1	0.0263497	0.408374
0.014	0.191	12.086	0	20.86	1285.1	402.673	0	1	0.591302	0.680047
0.562	0.004	4.216	1	51.493	1971.12	150.758	0	1	0.13054	0.225614
0.097	0.071	5.07	1	50.321	447.285	175.255	0	0	0.0286386	0.642235
0.462	0.363	4.292	1	10.353	262.759	243.646	0	1	0.232588	0.077398
0.782	0.389	5.221	0	68.587	958.361	173.297	0	0	0.0887173	0.231938
0.152	0.284	3.316	0	9.242	827.853	163.166	0	1	0.128617	0.392779
0.388	0.051	7.865	1	12.176	1534.47	680.45	0	1	0.247365	0.572698
0.784	0.072	18.766	0	53.777	1452.91	62.992	0	1	0.485647	0.5884
0.201	0.003	10.798	1	24.448	2015.13	506.239	0	1	0.357744	0.697073
0.539	0.155	13.882	0	36.011	1614.59	340.792	0	0	0.569329	0.387417
0.297	0.295	17.442	1	18.585	1472.69	192.535	0	1	0.184668	0.166332
0.528	0.187	6.763	1	9.099	1461.05	367.498	0	0	0.487423	0.232386
0.811	0.268	16.97	1	62.797	827.853	175.187	0	1	0.336027	0.317368
0.809	0.071	6.801	1	40.141	1442.02	65.906	0	1	0.00990631	0.587951
0.011	0.363	17.551	1	0.32	2044.48	398.962	1	1	0.358	0.0245674
0.048	0.261	13.29	1	14.575	212.184	695.272	1	1	0.217481	0.0451399
0.168	0.018	10.458	0	15.161	1287.91	566.184	0	1	0.588977	0.415787
0.288	0.063	5.23	0	54.153	1224.19	28.591	0	1	0.341612	0.185623
0.806	0.388	14.302	1	24.476	689.083	724.755	0	1	0.231654	0.443901
0.001	0.229	5.784	0	20.955	1768.38	150.166	1	0	0.569567	0.27633
0.382	0.271	4.154	1	67.183	1044.93	667.041	0	1	0.275546	0.675604
0.662	0.009	12.363	1	53.471	41.304	565.751	0	0	0.0670186	0.583486
0.148	0.11	16.981	1	49.783	491.351	424.802	0	1	0.458986	0.406687
0.875	0.129	10.282	1	3.056	1026.02	544.054	0	1	1.83111e-05	0.354839
0.195	0.105	4.752	1	19.392	1930.69	416.242	0	1	0.0777856	0.0323222
0.129	0.088	17.194	0	55.549	1043.67	287.177	1	1	0.286862	0.358235
0.798	0.178	5.886	1	56.721	1956.04	560.629	0	1	0.59751	0.182589
0.066	0.277	14.542	1	34.918	445.908	186.092	0	1	0.557207	0.621769
0.713	0.002	16.523	1	21.248	20.71	31.687	0	1	0.387664	0.662273
0.641	0.372	10.805	0	55.273	502.93	47.67	0	1	0.314219	0.532365
0.448	0.008	4.594	1	60.812	217.629	383.799	0	1	0.341008	0.300256
0.605	0.127	16.877	0	31.416	220.133	723.093	0	1	0.360436	0.253044
0.487	0.301	15.906	0	25.794	7.691	471.542	0	1	0.545085	0.302008
0.261	0.333	5.211	1	74.517	325.541	538.477	0	1	0.335441	0.0528306
0.815	0.318	8.542	1	11.467	57.077	178.397	1	1	0.0120487	0.498441
0.171	0.307	13.017	1	61.218	652.654	570.35	0	0	0.297391	0.143602
0.24	0.156	10.078	0	38.288	1136.94	108.229	1	1	0.420991	0.483486
0.692	0.015	4.295	1	33.707	1278.34	49.468	0	1	0.0361095	0.223649
0.019	0.269	6.36	0	72.778	589.184	607.87	0	1	0.558892	0.515851
0.577	0.069	10.749	0	45.947	1179.19	321.213	0	0	0.20849	0.274984
0.168	0.215	12.141	0	2.219	1429.06	227.869	0	1	0.538914	0.518735
0.194	0.038	3.854	1	27.304	832.297	71.529	1	1	0.411121	0.0889126
0.882	0.092	15.839	0	72.581	961.49	175.209	0	1	0.000201422	0.0295236
0.076	0.238	17.639	1	54.429	1986.77	388.785	1	1	0.327219	0.338112
0.182	0.041	12.096	0	28.06	255.561	261.769	0	0	0.229109	0.618885
0.166	0.199	4.309	0	27.041	48.064	672.004	0	1	0.0774194	0.113373
0.768	0.343	13.949	1	60.237	1489.97	237.818	0	1	0.362029	0.300641
0.576	0.308	6.594	0	6.904	862.405	601.723	0	0	0.0451003	0.133305
0.433	0.275	14.259	1	36.129	871.481	584.352	1	0	0.208802	0.0817347
0.088	0.228	11.081	1	50.825	338.623	27.02	0	1	0.508316	0.357338
0.091	0.284	5.812	0	75.441	296.435	535.562	0	1	0.449794	0.637257
0.202	0.145	8.575	0	74.079	1486.65	658.253	1	1	0.16989	0.119333
0.783	0.16	16.268	1	50.962	1173.43	498.612	0	1	0.0823084	0.632215
0.112	0.062	6.195	1	49.138	684.076	185.796	0	1	0.107852	0.692822
0.525	0.104	10.037	0	4.469	894.14	641.701	0	1	0.499966	0.63354
0.597	0.176	14.216	1	53.87	1188.7	715.557	0	1	0.146013	0.0332194
0.166	0.036	17.348	1	66.525	950.849	290.956	0	1	0.15493	0.149989
0.4	0.006	2.116	0	14.878	747.734	626.015	0	0	0.544444	0.457552
0.344	0.293	18.323	1	58.242	19.834	739.189	0	1	0.0545854	0.594787
0.303	0.111	3.638	1	74.763	1042.42	273.107	0	1	0.00578631	0.153087
0.803	0.23	15.974	1	35.695	1593.68	198.614	0	1	0.454207	0.169237
0.285	0.134	8.368	1	24.43	2009.12	325.971	0	0	0.461916	0.194403
0.211	0.088	12.731	0	12.531	1925.12	720.087	0	0	0.102707	0.607392
0.015	0.062	7.255	0	72.606	167.367	595.12	0	1	0.320316	0.325336
0.213	0.327	16.613	1	43.354	1910.53	695.704	0	1	0.352342	0.48385
0.757	0.1	4.955	0	31.905	55.325	356.775	0	1	0.587329	0.0721
0.761	0.292	13.545	1	24.782	1762.25	708.135	0	0	0.43227	0.463448
0.043	0.137	6.821	0	9.748	705.42	624.216	0	1	0.318632	0.628541
0.282	0.266	5.673	0	0.445	889.07	670.866	0	1	0.0835719	0.043495
0.766	0.314	8.124	1	36.412	1169.61	117.268	1	1	0.153795	0.435099
0.78	0.387	3.114	0	27.798	684.765	510.883	1	1	0.236323	0.199103
0.475	0.345	4.535	0	31.407	1744.85	584.17	0	0	0.0440748	0.19577
0.131	0.052	18.337	0	58.451	796.619	140.786	0	1	0.3502	0.574407
0.724	0.057	16.492	1	64.205	978.265	104.2	1	1	0.257472	0.478808
0.745	0.049	4.583	0	58.776	1451.1	355.044	0	1	0.117374	0.656313
0.59	0.103	18.46	0	20.083	459.365	239.617	0	0	0.116459	0.167037
0.26	0.303	18.427	1	17.55	943.401	342.477	0	1	0.11102	0.609186
0.098	0.285	8.079	1	53.627	1367.35	609.463	0	1	0.0671651	0.497244
0.715	0.182	7.931	1	44.006	2029.46	411.324	1	1	0.333354	0.32696
0.79	0.38	9.039	0	22.978	1294.99	41.955	1	1	0.168902	0.294018
0.885	0.046	18.958	1	67.951	118.356	388.216	0	1	0.145958	0.16035
0.699	0.29	14.272	1	72.678	1380.43	285.196	0	1	0.305466	0.200299
0.022	0.383	5.205	0	29.625	1624.86	716.809	1	1	0.0292795	0.489319
0.022	0.17	5.015	1	25.211	195.972	336.216	0	1	0.327897	0.0687246
0.362	0.374	12.54	1	73.668	70.535	484.815	1	1	0.490664	0.221726
0.73	0.386	16.244	0	45.137	1387.75	380.862	1	1	0.52009	0.64687
0.395	0.339	14.379	1	62.809	1759.18	492.966	0	1	0.0982391	0.195535
0.05	0.326	8.498	1	11.777	80.8	143.677	0	0	0.205597	0.198141
0.016	0.372	3.279	1	42.203	1382.99	456.471	1	1	0.534648	0.532194
0.214	0.17	12.876	0	23.054	1363.34	688.419	0	1	0.364263	0.191263
0.126	0.088	13.712	0	29.746	416.677	705.266	0	1	0.0152165	0.12006
0.543	0.043	15.487	0	7.074	1998.6	393.042	1	1	0.373034	0.596496
0.548	0.336	15.335	0	53.45	521.208	588.882	0	0	0.076925	0.0859218
0.172	0.134	5.704	0	29.53	1793.11	460.295	0	1	0.404767	0.389596
0.721	0.24	6.043	0	22.825	855.081	656.34	0	0	0.287924	0.328156
0.85	0.234	3.622	0	46.889	1512.63	433.043	0	0	0.18269	0.517432
0.87	0.277	12.8	0	11.212	1962.73	248.496	0	1	0.532981	0.324076
0.849	0.176	11.918	0	53.64	357.714	34.192	0	1	0.0765587	0.362893
0.162	0.285	15.917	0	23.342	279.409	665.333	0	1	0.268111	0.473852
0.515	0.276	2.444	0	75.728	375.365	159.113	1	0	0.509726	0.497394
0.718	0.349	14.041	1	74.724	864.095	547.856	0	1	0.386218	0.0913694
0.274	0.392	3.947	0	57.384	1117.04	17.094	1	1	0.302499	0.464025
0.499	0.079	17.937	1	4.172	487.658	132.522	1	1	0.567168	0.0867977
0.02	0.376	12.945	0	28.361	1509.87	317.297	0	1	0.480062	0.532728
0.791	0.389	12.174	0	5.536	1448.28	543.098	1	1	0.278677	0.493078
0.258	0.086	5.676	1	44.534	624.863	476.87	0	1	0.59718	0.0451186
0.319	0.248	7.269	0	74.715	1584.05	58.37	0	1	0.419709	0.457445
0.095	0.031	10.691	1	12.441	1464.12	635.6	0	1	0.354521	0.461718
0.888	0.398	18.817	1	35.148	1954.54	695.021	0	1	0.433644	0.335591
0.4	0.39	5.797	0	51.256	519.08	723.593	1	0	0.573431	0.372549
0.694	0.197	6.688	1	24.53	358.527	62.127	1	1	0.4391	0.179556
0.182	0.03	3.298	1	15.092	1680.75	282.35	0	1	0.237477	0.474129
0.569	0.37	12.789	0	44.734	1080.17	95.252	1	0	0.404712	0.28605
0.71	0.025	3.35	1	32.378	758.75	637.171	0	1	0.470321	0.286135
0.561	0.259	17.086	1	16.045	1602.26	460.728	0	0	0.508408	0.560179
0.701	0.083	2.545	1	38.325	1472.13	301.838	0	1	0.178863	0.0194403
0.123	0.075	8.896	1	42.398	1878.8	442.97	0	1	0.0446974	0.634544
0.629	0.396	15.982	0	35.178	492.352	393.475	0	1	0.42143	0.549712
0.243	0.273	11.832	1	34.672	374.927	199.524	1	1	0.250679	0.35548
0.704	0.31	17.904	0	10.172	196.598	590.203	0	0	0.338316	0.0362316
0.063	0.02	11.476	0	21.264	359.529	290.045	0	1	0.288345	0.293805
0.64	0.36	8.935	1	26.582	1751.17	291.001	0	1	0.281991	0.289575
0.76	0.327	15.914	1	74.722	923.809	449.504	0	0	0.222315	0.242705
0.066	0.282	16.756	0	72.418	240.351	14.203	0	1	0.180163	0.474194
0.536	0.199	16.852	1	55.83	385.13	745.882	0	1	0.242109	0.120615
0.562	0.038	17.327	1	69.628	1928.62	514.936	0	1	0.33394	0.0680837
0.529	0.362	13.24	0	37.525	1554.88	186.229	0	1	0.473177	0.687075
0.479	0.253	9.104	1	59.752	1382.18	442.492	0	1	0.168041	0.130827
0.673	0.227	16.341	1	11.919	1094.13	191.579	0	1	0.575573	0.693078
0.714	0.042	11.726	0	63.066	1006.87	302.362	1	1	0.487295	0.589062
0.513	0.352	12.026	1	28.094	900.9	279.618	0	0	0.0172124	0.313117
0.029	0.26	15.031	1	63.31	706.547	164.646	0	0	0.12783	0.57477
0.146	0.299	10.997	0	31.652	493.792	687.189	0	1	0.107376	0.428391
0.043	0.267	17.571	0	44.015	1287.29	75.514	0	0	0.0968291	0.381671
0.519	0.184	11.671	1	26.707	10.445	171.589	1	1	0.457595	0.140141
0.808	0.149	4.705	1	57.386	949.535	594.642	1	1	0.147807	0.177227
0.284	0.165	6.721	0	28.749	420.182	637.262	0	0	0.380157	0.275604
0.106	0.209	4.451	1	39.483	972.381	38.654	1	1	0.212812	0.360329
0.402	0.135	14.024	1	1.809	323.287	686.324	0	1	0.509507	0.490622
0.024	0.186	11.204	0	26.251	420.745	543.85	1	0	0.584472	0.324097
0.7	0.338	17.903	1	39.606	1134.12	128.492	1	1	0.317624	0.567357
0.892	0.187	4.804	1	10.676	378.119	297.672	1	0	0.184228	0.406644
0.566	0.265	9.447	0	48.584	672.058	34.829	0	1	0.265163	0.131361
0.299	0.123	12.948	1	13.918	203.483	467.786	0	1	0.443147	0.0298441
0.473	0.353	14.266	1	45.471	1514	219.24	0	1	0.558013	0.465157
0.087	0.221	12.022	1	15.962	1612.78	474.092	0	1	0.0338939	0.0709037
0.233	0.046	12.585	1	23.586	1579.1	288.406	0	0	0.14409	0.556719
0.581	0.375	7.014	1	13.758	1776.39	670.433	0	1	0.301877	0.325721
0.76	0.287	9.04	0	47.125	1318.96	213.685	0	1	0.157274	0.28276
0.651	0.32	15.542	1	72.346	2042.48	142.198	0	1	0.523368	0.439821
0.47	0.124	10.252	0	7.802	1529.03	192.148	0	1	0.172839	0.472997
0.681	0.371	6.112	0	32.817	2043.36	203.349	0	1	0.0474075	0.24358
0.766	0.35	2.148	0	71.412	973.383	311.332	0	1	0.45624	0.321662
0.526	0.165	11.913	1	69.347	1348.94	299.402	0	1	0.327091	0.367144
0.527	0.339	15.322	0	4.515	1689.89	545.466	0	1	0.137571	0.193826
0.652	0.148	6.519	1	19.721	1987.52	586.583	0	1	0.592181	0.167806
0.148	0.357	10.549	1	55.023	1498.48	236.293	1	1	0.00476089	0.0034608
0.839	0.326	9.406	0	51.149	1989.46	484.2	0	0	0.234346	0.214463
0.803	0.312	4.06	0	52.349	1713.55	259.173	0	1	0.253719	0.305469
0.126	0.24	16.732	0	67.051	1068.4	199.638	0	1	0.440547	0.676522
0.677	0.309	18.391	1	44.903	42.368	490.871	0	1	0.137498	0.0330912
0.107	0.193	18.165	0	4.912	302.757	703.968	0	1	0.597418	0.698804
0.074	0.31	15.771	0	71.864	1035.48	363.536	0	1	0.495956	0.311621
0.432	0.337	7.132	1	45.024	1781.65	627.859	0	1	0.473928	0.0446059
0.456	0.271	11.139	1	52.641	42.994	568.164	0	0	0.294259	0.17759
0.029	0.374	9.451	0	3.082	1398.58	549.131	0	1	0.14517	0.193698
0.3	0.302	5.187	1	18.089	611.655	44.733	0	1	0.0325388	0.51724
0.186	0.163	6.447	0	65.435	603.143	368.727	0	1	0.0225043	0.230058
0.492	0.381	11.329	0	2.224	709.239	22.012	1	0	0.279208	0.294702
0.255	0.322	6.014	1	65.622	1746.91	179.763	0	1	0.380688	0.481243
0.358	0.118	15.504	0	37.361	1054.38	492.761	0	1	0.307791	0.260436
0.708	0.245	18.276	0	20.633	2042.79	167.059	0	1	0.593207	0.0154454
0.722	0.391	8.102	0	20.549	1262.94	459.271	0	0	0.552409	0.695535
0.526	0.164	15.1	0	58.003	1319.4	37.106	0	1	0.281405	0.501282
0.106	0.228	7.46	0	60.824	306.512	637.74	0	1	0.0161687	0.65219
0.239	0.038	17.475	1	52.502	1264.19	605.73	1	0	0.321982	0.526789
0.822	0.36	4.186	0	66.026	1035.79	178.26	0	1	0.347618	0.375881
0.173	0.278	17.149	0	54.847	1505.37	236.133	0	1	0.520951	0.695022
0.633	0.045	14.371	0	53.007	1175.43	557.76	0	1	0.512125	0.0327067
0.511	0.252	5.674	1	44.231	710.678	554.778	0	1	0.319694	0.401218
0.858	0.298	4.461	0	56.697	98.076	406.953	0	1	0.30997	0.40047
0.765	0.397	10.71	1	41.099	1429.63	221.699	0	1	0.131089	0.290002
0.492	0.074	9.526	1	43.822	1099.76	365.335	0	1	0.299039	0.104614
0.155	0.066	11.71	1	65.852	39.176	232.035	0	1	0.579949	0.225657
0.026	0.392	16.788	0	25.223	2023.39	690.263	1	1	0.447249	0.474429
0.098	0.19	3.586	0	64.6	171.185	390.378	0	1	0.0227424	0.322944
0.773	0.011	2.859	1	22.361	1133.18	657.479	0	0	0.141362	0.451463
0.286	0.073	16.259	0	18.307	192.091	319.619	1	1	0.0177801	0.518329
0.253	0.014	8.237	1	18.093	905.344	142.198	0	1	0.0886807	0.186477
0.417	0.291	18.769	1	15.899	1100.82	292.55	0	1	0.48464	0.347618
0.826	0.312	8.276	1	36.883	366.164	542.461	0	1	0.443568	0.101602
0.367	0.03	9.443	1	27.021	1927.87	143.222	1	1	0.508188	0.274706
0.282	0.323	6.388	1	26.459	1403.71	16.616	1	1	0.244929	0.6583
0.162	0.135	5.172	0	73.279	1224.32	338.675	0	1	0.478524	0.224696
0.171	0.139	7.583	1	47.343	463.184	74.33	0	1	0.439393	0.64655
0.67	0.268	7.704	0	57.778	670.806	533.331	0	1	0.0926359	0.650267
0.53	0.283	16.845	0	45.975	609.903	439.395	1	1	0.0628437	0.584042
0.215	0.358	10.706	0	0.732	720.255	132.59	0	1	0.249562	0.540098
0.115	0.395	11.388	1	26.87	893.701	124.439	0	1	0.0357433	0.172976
0.256	0.23	17.711	1	1.832	1074.03	200.754	0	0	0.423041	0.501325
0.732	0.099	14.63	1	20.99	1018.01	184.498	0	1	0.369115	0.595001
0.27	0.137	14.718	1	8.897	1200.41	355.431	0	0	0.0708457	0.449028
0.816	0.367	2.898	0	10.527	1330.1	552.501	1	1	0.054384	0.518329
0.484	0.197	11.591	0	71.092	1878.05	197.544	0	1	0.411341	0.256484
0.769	0.293	3.613	0	74.485	1852.76	543.03	0	1	0.5961	0.133091
0.078	0.019	15.338	1	74.724	1218.31	577.385	0	0	0.240425	0.492544
0.805	0.288	18.015	1	55.77	2046.48	151.008	0	0	0.515549	0.308673
0.255	0.064	3.27	1	14.259	1123.86	74.17	0	1	0.553856	0.139927
0.185	0.021	10.626	0	19.128	1120.23	532.785	0	1	0.28406	0.0682974
0.092	0.21	6.749	1	49.816	627.304	666.654	0	0	0.549974	0.0832301
0.119	0.315	11.638	0	40.942	331.55	717.424	1	0	0.506961	0.488849
0.24	0.029	18.188	1	34.835	1017.51	303.295	1	1	0.0989166	0.118949
0.493	0.056	8.428	1	70.834	756.309	163.985	0	1	0.453127	0.143602
0.068	0.078	16.931	1	37.277	1801.06	410.709	1	1	0.143614	0.00747703
0.541	0.266	18.577	1	26.225	413.672	77.449	0	1	0.482351	0.403717
0.455	0.262	12.19	1	21.788	972.757	549.701	1	1	0.12664	0.197266
0.382	0.043	8.167	1	12.16	64.839	501.025	0	1	0.439064	0.282611
0.06	0.05	10.885	1	22.973	860.402	543.713	0	0	0.185913	0.340355
0.511	0.196	3.978	0	39.362	43.244	286.676	0	1	0.332914	0.64044
0.358	0.002	7.86	1	49.855	1202.04	150.394	0	1	0.1095	0.0261269
0.512	0.235	9.503	0	18.984	585.053	76.925	1	1	0.486398	0.44358
0.539	0.039	16.897	1	65.061	2041.35	540.457	0	1	0.0572405	0.620872
0.696	0.148	13.688	0	10.592	1995.91	167.104	0	1	0.0754784	0.4906
0.229	0.368	11.082	0	52.27	1279.03	82.594	0	1	0.422675	0.655138
0.825	0.129	15.049	1	17.764	1429.25	273.425	1	1	0.292685	0.354668
0.688	0.387	8.845	0	27.64	1174.18	101.377	0	1	0.296017	0.383764
0.695	0.381	2.425	0	11.112	1335.8	644.137	0	1	0.101407	0.642
0.395	0.125	10.112	0	26.849	1686.89	101.286	0	1	0.172417	0.394424
0.737	0.216	18.274	1	26.812	23.715	572.786	0	1	0.197833	0.11457
0.612	0.278	4.105	0	10.488	124.115	434.683	0	1	0.00589618	0.5953
0.155	0.388	18.211	0	75.487	805.007	246.925	1	1	0.0296274	0.359239
0.674	0.275	10.943	0	46.283	978.641	22.376	0	1	0.412037	0.210553
0.467	0.047	18.538	0	20.932	1907.9	24.061	0	1	0.0119388	0.192929
0.194	0.376	12.073	1	4.624	212.559	323.968	0	1	0.147166	0.589276
0.072	0.016	18.927	1	66.358	1074.91	285.059	0	1	0.307846	0.462593
0.191	0.342	3.24	1	65.495	666.112	325.129	0	1	0.313211	0.127216
0.348	0.039	6.415	0	24.787	1197.4	4.732	0	1	0.375634	0.414911
0.356	0.264	3.828	0	1.707	1603.7	245.946	0	1	0.430641	0.150908
0.469	0.211	16.43	1	1.825	1818.46	48.626	0	1	0.205396	0.664409
0.854	0.204	14.628	0	12.993	209.555	605.798	0	1	0.562316	0.653621
0.87	0.227	6.945	1	38.397	998.733	747.453	0	1	0.446553	0.664367
0.342	0.241	13.996	0	75.032	1797.3	573.879	0	0	0.0332163	0.644734
0.114	0.281	11.116	0	11.905	1359.46	52.906	0	1	0.541826	0.472634
0.219	0.338	11.62	1	7.039	375.928	8.01	0	1	0.349815	0.511322
0.332	0.174	4.99	1	44.133	514.135	141.401	1	1	0.405829	0.0899808
0.388	0.029	18.304	0	64.085	1753.23	417.972	1	1	0.0536699	0.133796
0.767	0.007	4.351	1	40.38	92.192	388.717	0	1	0.594617	0.620573
0.462	0.341	8.95	0	43.521	1441.52	400.259	1	1	0.422053	0.482589
0.015	0.06	10.339	0	2.551	1716.12	706.2	0	1	0.17813	0.348643
0.695	0.375	3.899	1	52.481	482.588	296.215	0	1	0.527268	0.18714
0.018	0.307	10.667	0	54.499	1581.42	263.066	0	1	0.530107	0.232536
0.256	0.192	9.618	0	60.429	148.464	13.497	0	1	0.363585	0.450951
0.278	0.346	18.719	0	10.511	1299.37	423.117	0	1	0.459169	0.570519
0.675	0.087	11.93	0	55.181	987.842	266.459	0	1	0.118308	0.421854
0.428	0.366	17.13	1	42.816	125.555	712.005	0	1	0.000970489	0.684426
0.797	0.115	18.399	0	29.781	606.71	689.603	0	1	0.179431	0.156761
0.183	0.049	7.373	0	72.868	279.534	178.124	0	1	0.444429	0.0800897
0.176	0.082	8.435	1	28.848	182.89	443.88	0	1	0.309018	0.577313
0.103	0.141	15.79	1	31.615	2023.39	157.793	0	1	0.0546037	0.16896
0.863	0.295	6.125	1	69.897	2028.27	41.5	0	1	0.345457	0.539201
0.24	0.212	10.365	0	41.19	1049.06	517.554	0	1	0.152715	0.0579577
0.36	0.204	9.079	1	65.244	33.292	10.196	1	0	0.00377209	0.167998
0.525	0.168	5.62	1	8.243	1639.94	458.315	0	1	0.195416	0.424738
0.447	0.336	16.495	1	0.86	1048.62	627.882	0	1	0.195911	0.0866054
0.198	0.212	4.246	1	6.823	1696.84	328.453	0	1	0.53853	0.576907
0.549	0.372	7.745	0	57.505	240.163	146.774	0	1	0.367174	0.111878
0.386	0.359	4.841	1	57.764	533.664	438.826	0	1	0.145427	0.538432
0.474	0.096	3.718	1	8.094	236.282	729.217	0	1	0.216968	0.567144
0.455	0.288	6.269	0	29.709	475.264	730.765	0	1	0.28666	0.29765
0.394	0.222	15.54	1	67.197	1504.49	284.399	0	1	0.415058	0.581265
0.421	0.125	4.052	1	69.271	996.981	522.358	0	1	0.546623	0.679791
0.092	0.174	17.755	0	12.872	1063.64	319.665	0	1	0.314695	0.461568
0.826	0.332	13.783	1	22.317	1761.37	683.365	0	1	0.48312	0.157872
0.104	0.01	15.219	1	74.037	206.676	561.266	0	1	0.17672	0.172997
0.609	0.327	3.062	0	2.279	738.407	670.615	1	1	0.148686	0.478488
0.707	0.118	2.444	0	22.686	1656.78	250.431	0	1	0.226453	0.270113
0.731	0.326	16.981	1	38.063	1527.27	273.061	1	1	0.455947	0.139265
0.877	0.126	18.586	1	32.107	1484.83	628.337	1	0	0.347691	0.444948
0.331	0.165	10.832	0	69.535	51.694	331.048	0	1	0.526408	0.202329
0.21	0.195	10.295	0	48.31	157.978	636.283	0	1	0.14442	0.115189
0.847	0.061	2.641	1	35.602	1097.01	426.646	0	1	0.179614	0.246849
0.063	0.005	14.873	1	54.499	782.974	233.811	0	1	0.251265	0.615424
0.839	0.322	15.44	1	2.623	1025.02	507.377	0	0	0.269594	0.646379
0.077	0.015	14.23	0	36.463	1456.67	333.165	1	1	0.519999	0.511878
0.392	0.338	11.035	1	52.365	540.987	94.706	0	1	0.337034	0.38496
0.323	0.164	14.663	0	54.19	1872.66	677.172	0	0	0.427766	0.472634
0.852	0.275	7.466	0	24.766	1930.44	235.837	0	1	0.490335	0.0919248
0.704	0.241	18.051	1	0.913	1459.55	514.662	0	0	0.317716	0.0280282
0.877	0.068	10.642	0	10.694	2025.27	535.927	0	1	0.432508	0.464388
0.294	0.163	11.352	0	31.128	908.974	629.134	0	1	0.270437	0.491049
0.817	0.287	12.703	1	37.177	1216.5	267.119	0	1	0.590368	0.345268
0.429	0.275	2.918	0	40.949	2033.9	61.284	0	1	0.487661	0.00602435
0.591	0.278	9.843	1	14.013	1130.62	592.275	0	0	0.449702	0.324802
0.429	0.22	13.71	1	29.275	422.248	328.02	1	0	0.0265145	0.40141
0.347	0.387	13.614	1	23.326	1936.88	268.439	0	1	0.133048	0.615018
0.637	0.161	3.624	0	50.022	28.597	690.104	0	1	0.524815	0.267763
0.565	0.245	17.232	1	52.304	561.581	43.64	1	1	0.448421	0.107114
0.533	0.074	5.558	1	41.598	1265.57	188.278	0	1	0.58222	0.611194
0.784	0.055	4.423	1	1.54	271.71	106.954	1	1	0.163207	0.337898
0.876	0.383	4.929	1	19.515	1456.35	586.742	0	1	0.284481	0.174984
0.878	0.362	14.718	0	50.384	1697.84	154.651	0	1	0.593573	0.659923
0.153	0.031	3.095	1	26.805	1552.25	372.393	1	0	0.150444	0.0228156
0.097	0.122	8.264	0	22.252	251.493	481.81	0	1	0.0188238	0.212134
0.784	0.202	2.759	1	56.442	139.262	435.525	0	1	0.322111	0.166866
0.842	0.153	14.061	1	14.252	203.922	597.807	0	1	0.210486	0.414548
0.832	0.167	14.907	1	11.74	1878.92	43.23	0	0	0.480209	0.245973
0.159	0.204	12.267	1	60.33	1421.24	37.561	0	1	0.378326	0.147682
0.861	0.225	5.54	0	31.993	616.225	609.668	1	1	0.326634	0.646464
0.838	0.048	4.01	1	68.976	631.372	516.188	0	0	0.160021	0.213031
0.717	0.26	7.188	0	63.31	746.106	610.716	0	0	0.10593	0.65125
0.113	0.372	6.032	1	70.811	1554.56	638.309	1	1	0.18703	0.192993
0.888	0.232	14.437	0	31.799	2051.99	734.909	1	1	0.315812	0.338047
0.439	0.129	11.688	1	67.397	339.123	671.571	0	0	0.527488	0.62335
0.303	0.394	2.207	0	27.781	2032.34	499.477	0	1	0.456093	0.561675
0.382	0.378	11.348	1	58.469	125.179	31.187	1	1	0.00683004	0.347468
0.617	0.351	12.803	1	4.768	385.943	531.077	0	1	0.562499	0.0874386
0.488	0.064	17.384	0	7.106	738.094	267.028	1	1	0.318796	0.426426
0.81	0.015	4.547	1	37.395	2026.33	671.23	0	1	0.539244	0.0296091
0.013	0.347	16.592	1	49.537	1574.22	737.14	0	1	0.0325205	0.418906
0.639	0.23	3.599	0	9.4	1348.44	462.8	0	1	0.12045	0.226768
0.166	0.235	14.417	0	23.047	289.362	310.33	0	1	0.158025	0.409101
0.486	0.187	2.158	1	10.08	434.453	223.088	0	1	0.0268624	0.0950865
0.226	0.248	9.719	0	43.996	2028.21	222.61	0	1	0.518754	0.0356548
0.855	0.276	6.075	1	62.41	1081.42	357.503	0	1	0.118693	0.275774
0.333	0.281	4.21	1	53.07	597.447	392.792	1	0	0.279739	0.147575
0.012	0.021	8.738	0	54.23	816.774	549.063	1	0	0.251247	0.272997
0.458	0.057	6.22	0	64.792	1580.23	143.063	0	1	0.061214	0.67257
0.757	0.014	16.496	0	0.591	829.355	490.416	0	1	0.292611	0.301645
0.552	0.259	14.252	1	71.899	537.732	4.003	0	0	0.2099	0.31568
0.726	0.042	3.488	1	4.355	1797.18	370.002	0	0	0.137315	0.465862
0.66	0.323	10.988	0	2.351	1174.87	457.472	0	1	0.0759545	0.699957
0.748	0.042	14.18	1	32.756	130.499	310.239	0	0	0.321323	0.108972
0.195	0.243	14.084	1	2.806	1556.57	209.405	1	1	0.22953	0.3022
0.524	0.238	6.773	1	75.526	1929.69	119.567	0	0	0.587384	0.149199
0.652	0.254	14.474	1	54.798	1597.63	538.385	0	1	0.120469	0.015595
0.592	0.228	17.657	0	36.623	106.964	51.677	0	1	0.439375	0.482055
0.048	0.368	3.98	1	50.44	1133.93	398.506	1	1	0.214148	0.17195
0.863	0.375	11.701	1	26.434	1108.08	229.326	0	0	0.537193	0.625956
0.384	0.222	13.053	1	18.184	528.281	679.79	0	1	0.200195	0.368404
0.544	0.226	17.192	0	25.555	253.183	408.364	0	1	0.291897	0.550887
0.392	0.34	15.473	1	32.091	1648.77	105.27	0	0	0.143431	0.254689
0.018	0.331	10.18	0	35.02	889.508	610.055	1	0	0.00236213	0.397351
0.009	0.223	17.997	0	51.198	1055.94	16.047	1	1	0.104593	0.433497
0.336	0.17	9.493	0	68.002	1862.27	289.749	1	1	0.101956	0.403461
0.095	0.009	9.378	0	46.886	1381.87	608.416	0	1	0.274374	0.396219
0.431	0.009	3.456	0	68.468	976.45	47.237	0	1	0.533695	0.646806
0.023	0.379	8.967	0	28.635	953.603	666.972	0	1	0.516007	0.448173
0.678	0.397	11.849	0	32.538	1489.59	518.556	0	0	0.118528	0.21551
0.787	0.038	5.481	1	72.184	1049.81	646.664	0	1	0.47195	0.556334
0.79	0.194	14.691	1	39.471	381.75	569.394	0	1	0.400189	0.383636
0.373	0.217	17.436	1	32.086	719.942	694.179	0	1	0.135356	0.0678915
0.644	0.08	9.513	1	25.348	1950.4	63.538	0	1	0.0143742	0.120081
0.851	0.259	4.54	0	66.597	808.887	353.178	0	1	0.290909	0.587802
0.676	0.323	10.577	1	38.68	520.519	586.856	0	1	0.118729	0.343901
0.583	0.016	6.926	0	4.142	1739.09	603.635	1	1	0.168645	0.0517197
0.104	0.021	2.584	0	69.062	1689.08	124.622	0	1	0.202026	0.488614
0.4	0.352	2.75	0	69.016	611.718	284.262	0	1	0.502548	0.180688
0.135	0.116	4.561	0	47.128	293.994	510.314	0	1	0.0487991	0.0946593
0.709	0.152	7.498	1	50.57	1800.12	11.675	0	1	0.217371	0.53668
0.575	0.269	4.179	0	41.772	272.712	426.76	0	1	0.136985	0.545247
0.182	0.031	16.344	0	48.992	1417.42	694.202	0	1	0.460085	0.306558
0.382	0.248	10.673	1	14.596	919.991	170.474	1	1	0.271334	0.438987
0.669	0.148	18.379	1	24.745	347.323	257.147	0	1	0.517252	0.210382
0.141	0.226	3.188	0	21.192	1356.89	55.775	0	0	0.376897	0.58667
0.275	0.178	8.473	0	61.863	1678.5	613.243	0	1	0.396454	0.146785
0.627	0.205	18.51	1	11.722	319.782	557.783	0	1	0.0701132	0.468383
0.454	0.137	17.128	1	30.81	192.53	21.283	0	0	0.568633	0.341252
0.136	0.304	15.37	0	0.712	1650.27	620.983	0	1	0.465065	0.128904
0.415	0.12	10.026	1	7.988	962.679	389.4	1	1	0.0483779	0.639564
0.808	0.11	15.401	0	49.779	969.127	394.135	0	0	0.0349193	0.65956
0.571	0.054	14.273	1	23.862	1653.27	484.018	0	1	0.102524	0.475668
0.321	0	15.093	0	34.334	554.195	204.761	0	1	0.00756249	0.0532792
0.622	0.063	3.543	1	5.501	1030.66	536.154	0	0	0.300284	0.229566
0.719	0.255	5.285	0	35.955	767.763	55.365	0	1	0.504709	0.662401
0.727	0.072	15.8	0	67.568	459.303	363.741	0	0	0.225922	0.261568
0.248	0.239	7.486	1	5.304	544.743	503.12	0	1	0.412403	0.373104
0.358	0.308	14.889	1	67.905	1870.29	547.014	0	1	0.441774	0.25533
0.842	0.327	16.336	0	66.061	1090.87	372.211	0	0	0.569768	0.376031
0.601	0.389	2.41	1	35.605	1800.18	353.838	0	0	0.489987	0.507776
0.661	0.059	16.287	1	75.329	155.349	696.455	0	1	0.259395	0.293292
0.306	0.237	15.822	0	19.905	1468.75	217.465	0	1	0.132774	0.657936
0.746	0.069	12.857	0	2.474	1576.35	622.418	0	0	0.351738	0.659838
0.707	0.283	8.955	0	13.253	325.541	287.085	0	0	0.525346	0.438453
0.114	0.299	9.17	0	21.245	904.342	455.082	0	0	0.369939	0.584576
0.472	0.314	14.137	0	14.892	924.435	420.567	1	1	0.469753	0.645866
0.368	0.153	9.484	1	59.279	1454.16	400.487	0	0	0.580132	0.376308
0.007	0.146	4.941	1	33.571	2052.06	334.327	0	1	0.187671	0.351933
0.445	0.347	11.839	1	36.057	1311.51	538.636	1	1	0.144786	0.244157
0.515	0.084	2.529	1	3.386	1117.91	655.202	0	1	0.0466018	0.400385
0.049	0.226	14.232	1	50.368	1584.55	724.868	0	1	0.383801	0.112668
0.87	0.01	16.541	0	24.469	1070.97	13.588	0	0	0.257747	0.343602
0.111	0.213	7.652	0	61.141	1397.7	267.665	0	0	0.0393139	0.0649648
0.518	0.199	6.828	0	35.86	749.486	11.106	0	1	0.204718	0.255629
0.136	0.076	13.403	1	10.511	347.198	117.336	0	1	0.516813	0.177975
0.037	0.273	3.973	0	45.133	1366.85	347.622	1	1	0.0393506	0.101923
0.711	0.397	10.073	0	74.571	1067.96	469.038	1	1	0.144292	0.18496
0.877	0.276	6.771	0	53.299	421.684	361.715	0	1	0.364977	0.437962
0.508	0.107	15.898	0	73.14	110.219	410.755	0	1	0.336723	0.42273
0.488	0.149	2.697	0	16.064	743.79	707.588	0	1	0.499234	0.237022
0.287	0.196	6.727	1	74.381	1414.6	728.784	0	1	0.141527	0.0386883
0.455	0.212	3.962	1	60.889	11.134	524.771	0	1	0.0361644	0.598654
0.859	0.26	12.962	1	34.811	1012	115.264	0	1	0.554442	0.677847
0.373	0.336	8.31	1	9.242	506.373	157.816	0	0	0.292318	0.351378
0.56	0.139	9.341	0	53.68	544.242	300.654	1	1	0.202686	0.382952
0.646	0.343	10.18	0	22.185	163.486	343.957	0	1	0.393377	0.124824
0.286	0.359	6.886	1	62.197	836.178	543.804	0	1	0.0744163	0.259795
0.195	0.239	11.549	1	74.67	962.805	60.556	0	1	0.516556	0.611856
0.77	0.383	10.347	1	74.478	1170.43	455.742	0	1	0.300412	0.418094
0.112	0.095	9.683	1	65.159	1308.07	447.478	0	1	0.419819	0.562551
0.61	0.24	15.715	0	7.438	275.09	288.52	1	1	0.143724	0.238987
0.624	0.233	3.319	0	61.733	1275.27	597.898	0	1	0.140464	0.632386
0.775	0.358	12.439	1	53.074	1064.52	463.232	0	1	0.500076	0.177419
0.448	0.102	8.681	1	33.464	769.579	224.704	1	1	0.306345	0.636424
0.289	0.219	3.466	0	3.833	1594.69	265.207	0	1	0.528825	0.617753
0.61	0.102	16.139	0	7.756	643.828	651.833	0	1	0.34771	0.326875
0.495	0.309	16.849	0	47.944	15.515	654.041	0	1	0.301328	0.506088
0.312	0.235	4.612	1	38.362	1886.31	664.969	0	1	0.501926	0.600534
0.439	0.272	16.914	0	35.6	2047.99	139.17	0	0	0.33892	0.315552
0.584	0.156	4.916	0	32.098	888.569	413.714	1	1	0.342161	0.0415937
0.345	0	17.642	0	54.93	544.117	281.098	0	1	0.197961	0.301346
0.095	0.133	5.394	0	56.593	842.5	425.371	0	1	0.109134	0.104743
0.836	0.084	2.46	1	13.723	817.024	143.814	0	1	0.214551	0.507691
0.624	0.131	7.469	0	4.174	1264	497.997	0	1	0.457247	0.426405
0.539	0.046	6.797	0	24.65	1154.21	644.228	1	0	0.52476	0.136552
0.064	0.263	16.305	1	1.642	2043.73	724.094	0	0	0.418427	0.0106174
0.199	0.325	9.125	0	27.67	317.591	295.282	0	1	0.500095	0.314676
0.151	0.008	13.677	0	51.808	1978.63	661.326	0	1	0.513334	0.054091
0.315	0.332	3.363	1	19.014	387.821	447.204	0	1	0.160405	0.0401624
0.552	0.109	5.645	0	61.749	1079.42	711.732	0	1	0.474514	0.0417219
0.242	0.129	13.185	1	24.889	137.698	570.441	0	1	0.518955	0.0889554
0.755	0.231	17.688	0	50.212	1100.7	108.07	0	1	0.266866	0.347682
0.369	0.183	9.462	1	5.668	211.683	569.075	0	1	0.354833	0.552019
0.619	0.31	4.835	0	72.003	458.927	409.229	0	1	0.0692526	0.602435
0.785	0.324	2.494	1	31.947	1363.28	19.439	1	1	0.170458	0.596197
0.706	0.268	5.08	0	70.092	1322.4	245.559	0	0	0.095291	0.424354
0.534	0.347	8.438	0	43.305	338.059	741.374	1	0	0.0500443	0.428498
0.175	0.165	14.118	0	69.988	1267.2	325.129	0	1	0.0543107	0.649562
0.713	0.182	15.02	1	17.2	1101.2	618.456	0	1	0.566765	0.0374065
0.754	0.206	9.383	0	1.12	1008.69	679.631	0	1	0.360857	0.515894
0.504	0.258	9.911	0	52.655	721.382	90.972	0	1	0.563012	0.118821
0.182	0.102	5.5	0	42.227	1057.76	666.221	0	1	0.367486	0.651485
0.185	0.051	4.619	0	52.866	1107.4	405.405	0	1	0.128819	0.309677
0.762	0.301	6.867	0	25.246	360.906	503.939	1	1	0.597876	0.074984
0.129	0.226	2.037	1	2.089	1784.16	452.851	1	1	0.599268	0.183892
0.509	0.135	17.119	0	22.927	611.155	444.882	0	1	0.0663778	0.418757
0.858	0.038	10.595	1	28.35	74.603	354.635	0	1	0.260091	0.651335
0.488	0.398	5.008	1	4.179	1222.69	150.12	0	1	0.566509	0.126447
0.79	0.044	2.738	1	6.682	1153.15	539.683	0	1	0.0665242	0.27994
0.892	0.318	18.653	0	72.305	650.463	143.085	0	1	0.363549	0.140953
0.45	0.286	11.055	1	28.746	1691.71	581.164	0	1	0.216785	0.569216
0.264	0.124	8.53	1	63.426	592.627	185.523	0	1	0.117228	0.172997
0.78	0.042	2.199	0	29.581	1072.03	15.159	0	1	0.256172	0.47853
0.044	0.217	17.973	0	3.917	1396.52	29.866	1	1	0.556108	0.0138005
0.003	0.235	4.61	1	22.34	1875.79	632.344	0	1	0.0932035	0.694723
0.471	0.179	14.437	1	57.245	1494.35	531.806	0	1	0.509616	0.61504
0.586	0.08	5.404	1	52.627	658.413	66.043	0	1	0.262197	0.0451399
0.167	0.188	3.657	1	60.362	413.297	30.64	0	0	0.444484	0.491134
0.362	0.003	6.444	0	47.021	1646.89	346.074	0	1	0.541221	0.365221
0.066	0.023	8.93	0	44.936	248.3	221.472	0	1	0.528953	0.293356
0.216	0.12	17.992	0	25.024	1530.28	123.051	0	1	0.00582293	0.348003
0.239	0.309	6.543	0	50.709	1625.29	705.426	0	1	0.333207	0.646144
0.831	0.071	10.276	1	71.467	841.373	366.747	0	1	0.142351	0.178188
0.269	0.287	15.637	1	70.781	458.552	419.474	1	1	0.244984	0.114933
0.859	0.253	14.217	0	1.006	968.438	452.395	0	1	0.134843	0.0188208
0.6	0.144	10.973	1	49.067	191.528	43.686	0	1	0.208142	0.175988
0.832	0.017	10.268	1	36.973	675.563	290.432	0	1	0.0514908	0.614399
0.156	0.01	15.03	0	10.04	452.355	382.478	0	0	0.355931	0.270199
0.217	0.242	2.296	0	3.305	1139.88	569.826	1	1	0.166228	0.237962
0.411	0.38	15.877	1	15.623	1241.6	553.457	0	1	0.583483	0.434672
0.424	0.076	15.38	0	15.809	1120.66	244.534	0	1	0.0306711	0.0774194
0.161	0.216	5.469	1	53.415	385.067	273.744	0	1	0.361882	0.602072
0.102	0.032	4.922	1	23.354	345.758	214.801	0	1	0.140941	0.565157
0.632	0.325	10.364	1	71.567	238.536	463.961	0	1	0.0124332	0.227665
0.497	0.278	14.23	0	3.968	589.81	143.154	1	1	0.291952	0.246486
0.252	0.345	8.757	1	8.252	359.529	505.624	0	1	0.311362	0.0354839
0.336	0.109	2.219	1	75.062	970.566	296.898	0	1	0.559496	0.388079
0.375	0.301	10.972	0	5.232	1434.76	677.855	0	1	0.155461	0.653899
0.32	0.131	9.976	0	44.205	307.639	185.705	0	1	0.467977	0.388849
0.665	0.255	18.616	0	40.99	904.968	337.559	1	1	0.364464	0.427259
0.252	0.351	11.932	1	29.066	97.513	107.82	0	1	0.467226	0.410788
0.176	0.126	10.226	0	44.894	133.817	546.058	0	1	0.199499	0.0281564
0.435	0.015	15.254	1	45.193	351.705	569.758	1	1	0.529081	0.429246
0.064	0.295	17.997	1	51.126	1777.58	322.397	0	1	0.516739	0.245204
0.725	0.246	14.125	0	56.296	1567.58	147.525	0	0	0.457888	0.353386
0.058	0.315	17.675	0	31.52	1121.98	673.142	0	1	0.522214	0.169408
0.488	0.038	7.704	1	68.742	2043.36	255.69	0	1	0.365581	0.0230934
0.825	0.178	12.629	0	73.11	172.187	137.781	0	1	0.127244	0.236317
0.13	0.34	14.169	1	39.77	1090.62	143.336	0	1	0.264284	0.58526
0.51	0.398	9.046	1	14.906	1034.41	746.747	0	1	0.394952	0.188635
0.893	0.334	8.118	0	70.881	1625.54	214.505	0	0	0.454024	0.130207
0.102	0.349	2.703	1	36.563	715.122	126.147	0	1	0.194775	0.193036
0.577	0.161	2.299	1	75.475	1645.64	118.93	1	1	0.104923	0.363469
0.571	0.172	15.696	1	14.561	865.973	154.309	0	1	0.0179632	0.46097
0.608	0.144	9.732	1	20.737	160.669	551.704	0	1	0.326249	0.635932
0.663	0.181	10.111	1	65.168	1409.72	318.185	1	0	0.225684	0.577334
0.688	0.11	18.538	1	41.183	522.647	59.827	0	1	0.25511	0.398505
0.231	0.305	16.984	0	68.696	1004.12	571.375	0	1	0.0820704	0.6163
0.827	0.064	5.706	0	67.056	229.147	669.09	0	1	0.259835	0.516599
0.369	0.285	15.136	0	24.604	721.069	40.544	0	1	0.437452	0.0114719
0.287	0.152	13.232	1	50.147	1141.57	64.494	0	1	0.211512	0.318778
0.444	0.099	3.757	1	60.698	1921.99	379.974	0	0	0.149913	0.232963
0.568	0.006	13.315	1	4.228	2054.81	63.333	0	1	0.508921	0.396411
0.589	0.075	5.008	1	31.924	226.267	89.606	0	0	0.541478	0.295642
0.471	0.387	18.028	1	72.465	1255.93	257.671	0	1	0.31876	0.156249
0.769	0.02	11.579	0	66.508	1879.49	243.783	1	0	0.451131	0.0685537
0.253	0.047	18.885	1	63.758	403.344	717.15	1	1	0.493832	0.692181
0.499	0.279	5.224	0	28.728	843.001	127.376	0	1	0.44886	0.160628
0.113	0.363	11.528	1	9.052	421.121	116.448	0	0	0.0269906	0.624717
0.522	0.027	15.863	0	28.197	412.671	746.77	0	1	0.584857	0.612604
0.17	0.315	13.998	0	2.95	1034.29	475.458	0	1	0.0685934	0.0929716
0.481	0.319	7.043	0	54.526	1930.37	741.534	0	1	0.14312	0.616321
0.189	0.188	11.431	0	21.078	897.144	216.827	0	1	0.448915	0.11269
0.767	0.079	14.583	0	29.18	1009.81	231.216	0	1	0.323411	0.695022
0.009	0.289	13.013	0	36.79	622.296	743.31	0	1	0.484951	0.171993
0.464	0.272	2.058	0	6.647	1275.33	587.744	0	1	0.463289	0.304187
0.759	0.298	15.439	0	43.725	1793.11	82.412	0	1	0.58526	0.663063
0.424	0.272	3.691	0	52.434	1245.1	598.9	0	1	0.210944	0.635334
0.755	0.065	18.422	1	52.824	204.422	739.189	0	1	0.571288	0.576672
0.218	0.115	3.261	0	67.074	1155.78	294.53	0	1	0.241414	0.21395
0.206	0.163	16.692	0	35.162	1644.13	364.902	0	1	0.287411	0.560756
0.021	0.183	17.919	0	41.048	686.767	116.517	0	1	0.550652	0.0665029
0.739	0.352	11.065	1	46.942	171.936	148.481	0	1	0.146068	0.394595
0.045	0.384	8.496	1	50.602	34.606	564.249	0	1	0.538127	0.373296
0.467	0.371	5.033	0	41.612	1024.84	54.705	0	1	0.525822	0.501025
0.069	0.059	10.113	0	54.561	492.54	385.21	0	1	0.074453	0.517945
0.631	0.172	16.769	0	43.941	1739.53	315.385	0	1	0.183624	0.642
0.783	0.143	6.709	0	70.656	1739.34	182.518	0	1	0.0198675	0.170241
0.84	0.37	9.879	0	33.371	1929.37	681.042	0	1	0.232991	0.259731
0.386	0.248	13.757	0	48.373	397.335	547.811	0	1	0.0890469	0.0921171
0.173	0.202	3.388	1	8.725	1881.43	453.283	1	1	0.351445	0.371352
0.663	0.38	16.909	0	17.165	1171.49	20.6	1	1	0.0218451	0.317624
0.325	0.319	10.969	1	36.674	1675.62	739.462	0	1	0.0899442	0.237663
0.857	0.295	4.84	0	57.679	1874.67	671.116	1	1	0.391473	0.119141
0.524	0.349	16.834	0	64.045	513.071	646.232	0	1	0.237916	0.245332
0.527	0.353	5.233	1	14.892	961.302	91.701	0	0	0.340184	0.618778
0.069	0.115	10.784	0	60.251	626.114	512.613	0	1	0.524741	0.200684
0.039	0.107	9.728	1	9.259	613.032	59.053	0	1	0.548711	0.623457
0.438	0.301	4.079	0	0.61	754.807	661.713	1	0	0.0888821	0.473809
0.57	0.179	10.038	0	40.529	1703.6	222.542	0	1	0.0970305	0.64405
0.678	0.059	9.911	1	37.495	971.443	522.198	0	1	0.0917386	0.487887
0.217	0.203	11.193	0	18.508	1703.47	498.065	1	1	0.0345347	0.287503
0.132	0.021	3.706	1	67.517	546.621	378.972	0	1	0.171923	0.660799
0.09	0.001	14.407	0	31.001	1731.58	353.155	0	1	0.322733	0.277462
0.359	0.227	9.142	1	43.08	1511.44	349.671	1	1	0.100748	0.109037
0.009	0.265	12.253	0	15.09	1708.61	190.258	0	0	0.0176336	0.146251
0.165	0.154	15.991	1	52.766	1572.71	551.226	0	0	0.587255	0.358214
0.514	0.222	14.99	0	29.312	340.125	581.802	0	0	0.39823	0.24279
0.365	0.195	17.568	1	16.903	549.124	459.681	1	1	0.0641987	0.503952
0.22	0.193	13.993	0	10.567	1774.52	312.197	0	1	0.294498	0.0971374
0.196	0.097	12.094	0	9.862	948.471	8.147	0	0	0.0436537	0.17351
0.695	0.341	13.582	1	28.326	1445.15	698.436	1	1	0.00201422	0.268554
0.3	0.198	3.482	0	14.252	1576.28	336.011	1	1	0.0317331	0.284875
0.466	0.093	12	1	3.428	59.957	256.555	0	1	0.161101	0.0599231
0.223	0.105	6.358	0	20.276	1883.43	698.914	0	0	0.21869	0.127622
0.047	0.085	6.341	1	46.847	1335.86	69.366	0	0	0.505002	0.601239
0.557	0.174	5.344	1	63.064	1048.37	39.861	0	1	0.380377	0.234458
0.545	0.189	5.588	0	74.831	978.077	510.246	0	1	0.317093	0.470669
0.188	0.392	5.261	0	67.696	568.967	269.919	0	1	0.421284	0.0106174
0.293	0.362	3.062	0	22.389	578.669	600.607	0	1	0.0571673	0.326041
0.752	0.16	16.599	0	39.119	103.396	738.255	0	1	0.129551	0.380645
0.28	0.288	5.464	0	50.463	1832.98	416.834	1	0	0.195819	0.644221
0.551	0.383	12.053	1	73.903	1913.29	735.956	0	1	0.576104	0.531553
0.715	0.143	15.388	1	54.986	1167.23	214.277	1	1	0.309879	0.304892
0.614	0.099	14.634	0	8.101	1061.95	122.254	0	0	0.54937	0.0207648
0.121	0.207	16.988	1	41.913	499.237	78.519	0	1	0.414765	0.189746
0.6	0.295	2.596	1	32.216	860.464	256.555	0	1	0.247932	0.209485
0.178	0.38	12.405	1	54.441	263.26	454.33	1	0	0.417365	0.690472
0.311	0.123	2.65	1	1.349	1847.94	643.249	1	1	0.130869	0.0164281
0.73	0.369	18.68	1	26.9	1134.75	359.438	0	1	0.539152	0.61348
0.716	0.192	17.464	1	60.29	376.805	306.369	0	1	0.325315	0.102927
0.8	0.285	3.494	1	9.386	1103.14	735.182	0	1	0.46133	0.126212
0.354	0.18	9.727	1	54.204	444.781	376.4	0	1	0.287503	0.0311045
0.219	0.383	15.144	1	9.736	43.933	547.538	0	0	0.0533586	0.393164
0.856	0.291	13.802	1	4.205	789.922	473.455	0	0	0.481582	0.12367
0.464	0.271	8.851	1	6.503	1138.44	611.49	0	1	0.142314	0.591433
0.778	0.053	2.876	1	5.803	2015.06	105.793	0	1	0.055739	0.532643
0.787	0.029	14.048	1	61.42	468.129	319.187	0	1	0.533329	0.258556
0.574	0.066	13.002	0	11.715	797.808	492.032	0	1	0.232606	0.432963
0.525	0.075	9.597	0	2.319	546.871	487.57	1	1	0.481692	0.500748
0.628	0.248	13.342	1	41.232	1828.28	170.679	1	1	0.364446	0.131916
0.013	0.046	6.335	1	32.708	1500.92	341.384	0	0	0.11384	0.0623798
0.034	0.331	17.714	1	34.501	211.871	394.089	0	1	0.309824	0.0661824
0.619	0.368	11.868	1	71.922	1437.33	509.677	1	1	0.377776	0.317582
0.15	0.008	5.953	1	30.868	208.616	524.589	0	1	0.341136	0.180282
0.153	0.342	3.296	0	63.57	1702.22	695.659	0	1	0.444685	0.476073
0.149	0.252	13.224	1	57.331	1678.94	481.81	0	1	0.166942	0.683059
0.624	0.372	10.804	0	72.966	1915.41	742.103	0	1	0.560228	0.49075
0.419	0.111	14.792	1	15.827	84.368	673.438	0	1	0.224201	0.196945
0.803	0.246	5.693	1	10.374	1578.16	410.823	0	1	0.428993	0.694617
0.394	0.251	2.738	1	1.987	1446.65	211.5	0	1	0.339781	0.590472
0.57	0.193	5.83	1	57.4	455.985	132.271	0	1	0.185968	0.573873
0.113	0.321	5.965	0	46.346	279.221	262.201	0	0	0.549644	0.248708
0.167	0.005	9.558	1	54.202	376.116	272.629	0	1	0.537907	0.485131
0.521	0.368	17.591	0	39.872	1284.66	675.146	0	1	0.0772912	0.234458
0.573	0.385	6.144	1	65.2	392.328	350.013	0	1	0.420991	0.336424
0.343	0.357	7.765	0	50.027	761.316	706.109	0	1	0.18128	0.153664
0.001	0.133	8.844	1	3.622	79.611	261.268	0	1	0.395117	0.563234
0.23	0.245	17.922	0	33.079	860.151	71.825	0	0	0.162932	0.108631
0.563	0.251	7.82	1	24.564	1253.3	69.594	0	1	0.251064	0.526618
0.161	0.229	2.994	0	64.783	172.813	429.742	0	1	0.252968	0.430784
0.769	0.248	14.581	0	11.388	1794.61	498.931	1	0	0.225117	0.531703
0.329	0.288	15.846	0	53.921	629.87	283.648	0	1	0.145079	0.375411
0.089	0.198	17.424	1	64.901	1625.98	700.166	0	1	0.065865	0.594552
0.866	0.02	4.736	0	69.366	1856.2	522.859	0	1	0.391748	0.467272
0.076	0.38	16.68	1	66.321	1259.25	42.274	0	1	0.258827	0.265969
0.324	0.18	13.643	0	18.696	1209.99	520.104	1	1	0.494986	0.647447
0.688	0.066	18.554	1	66.998	275.591	181.334	0	1	0.059621	0.135847
0.811	0.162	14.354	0	50.356	495.607	693.314	0	1	0.290579	0.225636
0.726	0.384	10.061	0	67.847	1487.03	164.35	0	1	0.290341	0.480432
0.484	0.294	4.017	1	5.619	571.47	621.257	1	1	0.111441	0.125721
0.277	0.325	7.217	0	48.744	1739.84	324.947	0	1	0.592529	0.664644
0.639	0.281	11.001	1	70.493	457.237	88.377	0	1	0.199371	0.262188
0.062	0.061	11.25	1	48.512	48.126	492.146	1	1	0.0787194	0.660436
0.617	0.175	15.927	0	52.766	1686.57	428.445	0	0	0.290597	0.0415296
0.067	0.072	9.43	1	58.792	824.473	590.317	0	1	0.556163	0.475326
0.648	0.068	11.427	1	65.214	1028.78	23.059	0	0	0.20329	0.0790002
0.23	0.004	17.097	0	71.862	1816.45	612.992	0	1	0.388415	0.593869
0.897	0.066	11.049	1	17.917	1207.42	654.269	0	1	0.179632	0.19891
0.858	0.328	2.977	0	36.498	1441.27	43.64	0	1	0.28732	0.202692
0.333	0.231	9.342	0	44.277	1692.58	59.964	1	1	0.256667	0.0810724
0.237	0.177	18.785	1	55.076	330.173	737.732	0	1	0.562078	0.187075
0.594	0.013	5.384	1	44.191	517.327	612.423	0	0	0.233375	0.664452
0.21	0.151	13.707	0	58.588	1143.45	531.305	0	1	0.27344	0.639778
0.667	0.205	3.148	1	45.346	1601.95	146.273	0	1	0.241835	0.160778
0.444	0.24	5.771	0	31.703	1154.97	605.684	0	1	0.219495	0.299295
0.021	0.134	17.052	1	9.296	1532.34	477.917	1	1	0.492294	0.401752
0.649	0.08	2.282	0	62.821	902.339	739.075	0	1	0.393432	0.622303
0.301	0.273	6.302	0	60.413	1272.89	251.66	1	1	0.221015	0.181201
0.151	0.236	4.835	0	39.905	1681.94	663.671	0	1	0.376623	0.679876
0.679	0.213	10.786	1	22.342	1928.81	453.534	0	1	0.000640889	0.396796
0.817	0.022	15.803	1	1.131	194.345	277.41	0	1	0.538145	0.339991
0.638	0.365	11.091	0	41.934	1171.49	514.845	1	1	0.150517	0.280432
0.024	0.054	3.861	0	75.552	750.362	227.801	0	1	0.178076	0.543046
0.796	0.166	18.187	1	42.013	1400.33	37.151	0	1	0.383856	0.27148
0.401	0.083	16.186	0	44.555	23.778	481.218	0	1	0.153594	0.383273
0.144	0.387	4.106	0	57.542	1106.08	56.89	0	1	0.425733	0.668596
0.826	0.272	9.547	0	55.575	1752.42	390.72	0	1	0.137205	0.664196
0.142	0.357	9.244	0	72.045	803.755	210.202	0	1	0.103293	0.132237
0.663	0.281	12.723	0	44.323	613.658	175.3	0	0	0.551201	0.485217
0.079	0.362	4.199	1	16.221	1258.06	452.805	0	1	0.125706	0.239586
0.293	0	3.666	1	2.92	567.715	414.329	1	0	0.277285	0.632237
0.521	0.12	17.163	0	71.827	1693.4	551.499	0	1	0.40788	0.150331
0.813	0.025	12.718	1	75.533	2032.65	696.569	0	1	0.328318	0.167956
0.187	0.029	17.191	1	22.841	556.636	83.277	0	1	0.326194	0.669344
0.317	0.332	13.055	1	18.513	1975.57	593.458	0	0	0.467574	0.642491
0.522	0.251	7.036	1	50.05	411.794	64.79	0	1	0.500607	0.520893
0.833	0.09	9.609	1	51.743	644.517	520.127	0	0	0.343315	0.353001
0.241	0.165	14.13	0	23.864	1435.45	278.457	0	0	0.349559	0.622388
0.185	0.22	6.971	1	23.574	515.261	329.955	0	1	0.348131	0.0641743
0.627	0.232	7.373	1	11.235	643.641	438.348	0	0	0.539354	0.597629
0.2	0.398	15.49	0	8.862	1952.97	494.218	0	1	0.188604	0.444755
0.376	0.099	14.364	0	29.159	267.204	523.655	1	0	0.320902	0.038731
0.631	0.191	6.997	1	53.68	207.176	673.006	0	0	0.137004	0.0673147
0.158	0.35	12.044	0	71.041	1681.38	382.956	0	0	0.190143	0.549989
0.42	0.313	17.416	0	34.728	1708.17	31.209	0	0	0.205414	0.446678
0.81	0.077	6.227	1	28.79	1229.83	654.382	0	1	0.298471	0.523093
0.746	0.297	4.12	0	23.954	901.088	64.722	0	1	0.313633	0.443046
0.366	0.269	18.642	1	30.217	667.864	654.451	1	1	0.552116	0.139457
0.818	0.364	17.435	1	74.733	971.192	37.493	0	1	0.584179	0.519398
0.183	0.14	7.594	0	53.606	83.492	739.28	0	0	0.347618	0.107669
0.815	0.139	17.165	1	50.73	1052.31	7.304	0	1	0.272121	0.00185858
0.536	0.228	16.818	0	15.092	932.134	201.277	1	1	0.172546	0.0624439
0.89	0.111	18.71	1	33.891	848.509	389.513	0	1	0.194134	0.540248
0.315	0.173	16.12	1	30.569	223.638	165.807	0	1	0.226801	0.611472
0.305	0.155	6.23	1	21.097	69.596	438.712	0	1	0.538182	0.484256
0.516	0.019	3.607	0	30.449	1100.32	59.508	1	1	0.171081	0.4558
0.468	0.266	15.674	0	25.703	1572.9	278.889	1	1	0.486215	0.473531
0.419	0	15.413	0	33.663	1337.55	55.479	0	1	0.0544206	0.666695
0.501	0	9.272	1	27.689	811.016	40.521	0	1	0.243538	0.267956
0.146	0.301	9.274	1	32.675	170.559	657.16	0	0	0.191443	0.612668
0.208	0.176	3.598	1	48.192	867.287	423.868	0	1	0.312278	0.610874
0.253	0.176	7.945	0	49.259	467.127	79.475	0	1	0.0253609	0.335398
0.094	0.015	11.52	1	56.064	1524.2	662.123	1	1	0.451552	0.206238
0.892	0.238	6.724	0	41.062	1438.01	198.454	0	1	0.199756	0.104999
0.845	0.392	14.5	0	1.507	1910.66	549.928	0	1	0.205432	0.391028
0.669	0.34	2.961	1	8.806	1183.63	515.459	0	1	0.545799	0.18731
0.417	0.013	17.846	0	10.124	369.356	497.565	0	1	0.227607	0.181692
0.155	0.39	11.001	0	71.131	1233.21	678.743	0	1	0.0481765	0.459816
0.125	0.221	7.779	0	11.462	1230.52	88.764	0	1	0.164232	0.458705
0.327	0.198	15.194	0	43.769	942.399	616.385	0	1	0.25511	0.461162
0.547	0.19	7.77	0	58.85	1821.15	564.385	0	1	0.248354	0.309742
0.675	0.046	3.896	1	15.853	739.221	105.293	1	1	0.422401	0.586029
0.261	0.391	13.496	0	73.351	1708.42	720.679	0	1	0.485134	0.37148
0.434	0.391	2.638	0	43.604	1547.3	402.149	0	1	0.503757	0.681265
0.76	0.358	5.248	1	33.819	913.168	167.992	0	1	0.243171	0.0763939
0.287	0.349	7.214	0	18.654	186.082	601.518	0	1	0.0918302	0.498761
0.526	0.322	16.713	1	44.472	512.132	59.349	0	1	0.486599	0.114377
0.091	0.317	3.186	1	67.728	487.407	674.964	0	1	0.555651	0.451207
0.851	0.343	10.899	1	64.818	255.937	678.902	0	1	0.262069	0.244584
0.652	0.372	7.722	0	20.041	1381.74	525.887	0	0	0.281478	0.238005
0.425	0.135	14.768	1	63.697	1244.29	468.218	1	1	0.468966	0.631489
0.384	0.161	7.394	1	8.322	1922.61	162.756	0	1	0.483908	0.396731
0.127	0.129	11.824	0	42.946	923.308	21.192	1	1	0.463216	0.113266
0.222	0.329	6.308	1	9.787	440.525	282.737	0	1	0.28384	0.128413
0.65	0.101	7.929	0	70.461	119.608	673.484	0	1	0.553417	0.333882
0.716	0.209	14.167	1	54.83	977.139	258.536	1	1	0.228834	0.479299
0.86	0.184	3.678	1	22.609	1627.67	182.563	0	1	0.414362	0.564068
0.165	0.248	13.382	0	46.487	769.954	400.487	1	1	0.529978	0.477334
0.287	0.036	15.309	1	21.572	1614.9	130.473	0	1	0.544078	0.293335
0.125	0.293	10.637	1	53.051	630.308	593.117	0	1	0.386584	0.252532
0.419	0.165	2.162	1	63.73	606.71	446.772	0	1	0.401599	0.579342
0.201	0.305	8.059	1	56.396	1512.31	666.335	0	1	0.238063	0.557595
0.855	0.174	12.451	1	10.193	1097.07	221.244	0	1	0.45688	0.381051
0.56	0.038	17.028	0	69.702	504.933	385.097	0	1	0.397497	0.383337
0.876	0.024	12.558	1	29.579	1825.34	150.894	1	1	0.339268	0.46661
0.479	0.355	6.14	1	69.426	1758.74	526.865	0	1	0.458748	0.572335
0.347	0.007	18.495	1	61.371	128.371	161.299	0	1	0.459004	0.461077
0.583	0.376	5.769	0	27.297	433.89	742.513	0	1	0.302884	0.209442
0.592	0.124	2.501	0	45.625	1455.35	80.135	0	1	0.574841	0.17304
0.849	0.04	16.438	1	68.153	343.63	592.001	0	1	0.235444	0.148366
0.467	0.23	8.34	0	24.504	159.355	41.728	0	1	0.46263	0.0973724
0.757	0.18	5.659	1	36.261	1178.5	478.919	1	1	0.538841	0.455522
0.188	0.376	16.625	0	6.707	1360.09	192.33	0	1	0.182415	0.325166
0.157	0.22	13.469	1	31.717	771.644	229.349	0	1	0.298856	0.555287
0.322	0.277	13.687	0	21.129	1336.99	678.811	0	1	0.516666	0.38432
0.192	0.096	13.346	1	49.104	55.137	14.749	0	1	0.535838	0.279299
0.889	0.212	2.237	0	53.998	934.387	689.421	1	1	0.0387463	0.677313
0.409	0.309	12.048	0	34.526	1085.55	38.54	1	1	0.214002	0.696924
0.67	0.179	3.382	0	44.347	1365.66	14.84	0	1	0.440327	0.659581
0.113	0.213	5.917	1	7.577	763.257	705.039	1	1	0.193146	0.570156
0.677	0.206	11.687	0	29.027	1719.75	397.596	0	1	0.275271	0.103995
0.449	0.258	14.81	1	69.565	788.169	462.549	0	1	0.398926	0.372121
0.077	0.055	8.977	1	4.346	636.568	360.895	0	1	0.442268	0.00925016
0.204	0.053	16.864	1	19.654	303.132	735.569	0	1	0.196405	0.571395
0.415	0.356	10.578	0	54.274	758.687	219.559	0	0	0.000219733	0.520038
0.184	0.168	3.197	0	64.266	524.65	103.585	0	1	0.333537	0.151891
0.778	0.335	17.88	0	32.334	359.717	114.604	0	1	0.569036	0.524332
0.02	0.343	8.224	0	65.228	990.909	293.46	0	1	0.447414	0.448793
0.182	0.235	8.481	1	19.538	954.355	398.597	0	1	0.284317	0.662978
0.896	0.271	14.945	0	62.756	2026.02	666.859	0	1	0.177453	0.169472
0.22	0.046	15.048	1	57.27	1964.93	656.158	0	1	0.126402	0.517539
0.201	0.211	11.165	1	59.386	204.61	741.807	0	0	0.374682	0.376522
0.692	0.032	13.307	1	47.635	42.43	103.767	0	1	0.303909	0.322217
0.198	0.274	2.583	1	54.383	428.882	465.213	0	0	0.11558	0.470348
0.454	0.257	18.581	0	63.792	658.475	563.497	0	1	0.317771	0.560884
0.479	0.094	12.793	1	0.155	1766.51	59.918	1	1	0.393799	0.363085
0.828	0.09	15.998	1	22.642	798.559	12.313	1	0	0.235279	0.249284
0.443	0.391	9.007	0	30.395	1083.73	566.503	0	1	0.450215	0.319291
0.561	0.012	14.163	0	45.689	1914.16	389.809	0	1	0.442872	0.0522111
0.029	0.008	10.479	0	41.591	1594.75	611.649	0	1	0.485904	0.488464
0.765	0.345	16.68	0	26.179	2037.22	732.086	0	1	0.193933	0.133412
0.367	0.258	14.618	1	52.638	1691.45	294.257	1	1	0.358238	0.510938
0.7	0.24	7.73	1	75.304	455.985	588.245	0	1	0.500937	0.170882
0.736	0.236	17.471	1	67.04	1785.72	170.793	0	1	0.563378	0.17492
0.816	0.106	9.949	0	69.046	719.003	724.208	1	1	0.412384	0.176907
0.465	0.075	9.105	1	4.142	595.068	195.836	1	1	0.132536	0.480987
0.028	0.188	16.281	1	35.241	1788.72	161.139	0	1	0.541771	0.0315744
0.04	0.116	16.079	0	47.538	1657.97	170.337	1	1	0.391528	0.362935
0.075	0.35	8.443	0	51.588	1641.44	743.264	0	0	0.350621	0.25486
0.88	0.141	16.359	0	21.517	780.971	378.563	0	0	0.0259102	0.564922
0.008	0.251	12.244	0	40.754	1220.57	252.708	0	1	0.0087344	0.495791
0.031	0.368	16.216	1	0.134	1458.92	612.218	0	1	0.134605	0.214228
0.281	0.179	5.342	1	12.2	1447.34	550.566	1	0	0.132517	0.0932066
0.709	0.352	13.579	0	62.946	680.32	391.767	0	1	0.516703	0.501004
0.748	0.146	15.29	1	35.196	434.453	120.068	0	1	0.0173223	0.350246
0.546	0.246	11.569	0	71.073	82.803	684.617	0	1	0.495462	0.614057
0.094	0.031	5.979	0	1.308	855.332	139.989	1	0	0.202264	0.0499466
0.898	0.208	17.087	0	67.735	806.321	491.622	1	0	0.114316	0.324482
0.073	0.319	7.012	0	42.885	1164.79	146.136	0	0	0.412806	0.0117924
0.258	0.155	8.191	1	14.654	1989.96	633.528	0	0	0.517032	0.494104
0.499	0.065	12.19	1	20.22	1591.43	184.339	0	1	0.194482	0.333412
0.743	0.117	3.881	0	73.265	909.225	22.421	0	1	0.324216	0.349947
0.095	0.308	15.374	0	17.773	656.597	74.853	0	1	0.551109	0.267913
0.488	0.21	2.789	1	36.73	319.406	63.197	0	1	0.414985	0.348387
0.222	0.33	4.576	1	46.225	905.281	513.183	0	0	0.111753	0.342363
0.058	0.126	9.485	1	73.193	275.779	211.363	0	1	0.0901639	0.0885708
0.368	0.375	10.323	0	12.327	253.183	418.518	0	0	0.446461	0.0123264
0.642	0.203	17.489	0	69.61	608.964	148.868	0	1	0.309751	0.363683
0.077	0.333	10.34	1	51.298	1681.19	282.213	0	1	0.00324107	0.16223
0.624	0.077	3.075	1	46.821	469.067	396.252	0	1	0.133287	0.497223
0.394	0.111	8.499	0	60.916	510.442	439.35	0	1	0.429633	0.0853877
0.713	0.222	17.36	0	55.343	839.057	459.635	0	1	0.426978	0.536445
0.546	0.219	12.824	1	35.816	1803	137.599	0	1	0.0383618	0.301538
0.097	0.115	16.468	1	19.483	572.159	205.375	1	1	0.106149	0.306259
0.479	0.34	11.413	0	46.165	338.372	655.407	0	1	0.160332	0.377889
0.623	0.202	4.481	0	52.182	419.118	113.284	0	1	0.235133	0.698291
0.685	0.367	11.439	1	60.624	1292.42	336.694	0	1	0.169066	0.303354
0.772	0.346	8.967	1	51.829	640.761	439.122	0	1	0.581011	0.623051
0.289	0.021	5.03	1	6.601	231.776	289.066	0	1	0.537724	0.10846
0.171	0.063	12.833	0	5.151	1006.43	675.26	0	0	0.288931	0.121555
0.665	0.03	5.126	0	70.848	1135.94	350.833	0	1	0.074453	0.0157659
0.284	0.17	12.613	1	17.873	1377.86	252.116	0	1	0.590661	0.157637
0.312	0.066	2.146	1	13.969	425.941	591.705	0	1	0.352763	0.333454
0.154	0.299	8.786	0	47.573	2040.16	380.657	0	1	0.0473525	0.227195
0.762	0.215	4.004	1	26.823	1554.31	625.81	0	1	0.381787	0.656078
0.159	0.09	5.862	1	57.723	1377.17	543.895	0	1	0.340788	0.168148
0.178	0.195	15.467	0	2.63	193.781	733.042	0	1	0.226142	0.398846
0.317	0.282	16.482	1	34.415	1055.76	218.489	0	0	0.235078	0.26646
0.871	0.229	12.358	1	59.527	292.366	89.356	1	1	0.457173	0.352702
0.167	0.128	9.231	1	44.778	458.927	712.665	0	1	0.412696	0.0721
0.848	0.322	10.809	0	47.355	1425.5	173.001	0	1	0.275326	0.693506
0.115	0.138	13.872	1	10.372	1661.41	266.254	0	1	0.015949	0.698825
0.585	0.294	2.64	1	25.861	735.277	525.704	1	1	0.36007	0.199658
0.015	0.025	3.938	1	17.39	190.088	172.136	0	1	0.474734	0.020893
0.106	0.201	17.305	0	27.939	146.085	172.409	0	1	0.45483	0.613074
0.63	0.261	3.71	0	9.518	272.148	100.466	0	1	0.547465	0.637257
0.3	0.047	10.623	0	5.186	1713.55	215.939	1	0	0.455177	0.107434
0.628	0.191	14.059	0	66.75	1908.78	738.392	0	1	0.221729	0.484341
0.077	0.035	2.042	0	13.011	1928.62	455.992	0	1	0.213215	0.594317
0.135	0.337	9.274	0	53.418	1657.72	321.372	0	1	0.384552	0.583551
0.694	0.141	14.365	0	48.475	1365.15	646.778	0	1	0.275509	0.485174
0.439	0.156	4.255	0	34.927	1547.68	398.005	0	1	0.160845	0.441829
0.017	0.172	9.027	1	73.374	1786.47	96.618	0	1	0.410663	0.628498
0.541	0.318	8.088	1	36.581	1582.36	366.792	1	1	0.302078	0.324845
0.138	0.351	16.153	1	37.449	1273.96	480.262	0	0	0.330387	0.238047
0.557	0.295	18.574	0	22.964	36.797	675.191	0	1	0.162529	0.327515
0.276	0.18	16.888	1	21.273	1421.3	126.056	0	1	0.5408	0.614014
0.128	0.028	12.448	1	62.139	950.975	98.212	0	1	0.00424818	0.413865
0.884	0.21	7.068	0	17.091	180.512	586.856	0	1	0.0520035	0.114698
0.726	0.38	8.38	0	10.84	1916.6	204.624	0	1	0.595587	0.125764
0.582	0.233	15.218	1	66.003	308.14	528.755	0	1	0.200562	0.557039
0.58	0.264	4.01	0	4.569	2044.73	333.439	0	1	0.0899075	0.604016
0.196	0.373	12.331	1	34.902	403.845	302.772	0	1	0.374664	0.488635
0.834	0.332	12.933	1	45.209	431.198	457.882	0	1	0.364959	0.164281
0.569	0.315	8.968	0	70.148	676.753	314.406	1	1	0.252016	0.379876
0.144	0.033	16.238	0	2.433	2036.78	111.075	0	1	0.142442	0.162123
0.66	0.331	16.095	0	2.254	1913.04	507.696	0	1	0.539848	0.508246
0.707	0.325	4.643	0	56.806	1723.57	706.427	0	1	0.270986	0.601517
0.073	0.151	8.798	0	68.911	1841.93	39.929	0	0	0.0194098	0.146336
0.025	0.015	3.983	1	49.904	2054.75	35.262	0	1	0.313083	0.429823
0.545	0.287	14.828	1	55.271	1033.29	397.892	0	1	0.0215155	0.29985
0.324	0.017	11.545	0	3.356	258.002	708.613	0	1	0.00886258	0.155095
0.833	0.176	5.782	1	40.865	1378.86	556.053	1	1	0.365911	0.463384
0.328	0.098	14.978	0	10.024	1858.52	533.832	0	1	0.266243	0.555885
0.25	0.005	14.95	0	30.537	1543.05	566.844	0	1	0.564971	0.557915
0.402	0.05	16.015	1	7.897	1165.17	139.944	0	1	0.227149	0.568831
0.811	0.062	5.389	1	72.497	1158.97	333.348	0	0	0.593023	0.368532
0.075	0.247	13.534	0	42.565	449.851	648.372	1	0	0.455873	0.0715873
0.11	0.037	2.878	1	53.086	1818.77	14.362	0	1	0.0329417	0.506964
0.086	0.012	4.257	1	48.361	1632.93	571.921	0	1	0.363933	0.564046
0.776	0.311	17.133	1	44.936	874.172	63.402	0	1	0.207044	0.162487
0.095	0.181	7.21	1	33.313	1397.95	363.423	0	1	0.201147	0.630464
0.387	0.159	9.134	0	15.971	652.091	442.514	1	1	0.0532121	0.46975
0.684	0.387	5.61	1	8.315	376.241	510.815	1	1	0.0795434	0.473232
0.87	0.225	6.803	0	61.26	1676.62	477.234	0	1	0.0960601	0.196176
0.826	0.305	13.746	1	69.716	125.68	156.973	0	1	0.530876	0.284512
0.334	0.009	5.673	1	24.859	1804.69	236.907	0	1	0.560942	0.225443
0.495	0.293	3.175	1	24.727	636.693	491.668	0	0	0.404492	0.6022
0.478	0.171	13.683	0	58.687	512.57	584.989	0	1	0.361022	0.271651
0.115	0.177	9.036	0	17.738	1164.48	33.941	0	1	0.264632	0.619248
0.847	0.349	13.095	1	42.969	444.406	443.972	0	1	0.229548	0.0930784
0.455	0.138	13.822	0	42.623	1905.46	532.899	0	1	0.421339	0.517859
0.75	0.244	14.657	0	52.114	1878.05	183.178	1	0	0.145134	0.466225
0.167	0.158	5.42	0	16.792	1602.82	676.489	0	1	0.500113	0.518458
0.397	0.363	3.878	0	49.758	1264.44	666.972	0	1	0.484384	0.123905
0.271	0.175	15.099	1	32.515	1200.28	232.513	1	0	0.599396	0.508502
0.583	0.051	9.622	1	61.311	912.041	405.245	1	1	0.30488	0.339244
0.816	0.109	10.088	0	23.641	1042.61	20.759	1	1	0.574749	0.381542
0.455	0.205	12.315	0	12.735	152.345	476.87	0	1	0.292172	0.137321
0.237	0.119	17.066	0	8.489	1141.01	223.862	0	1	0.200763	0.513309
0.704	0.124	12.103	0	28.171	1473.51	193.696	0	0	0.466659	0.130912
0.883	0.012	12.857	0	70.129	951.162	576.634	0	1	0.0710105	0.364602
0.203	0.204	3.281	1	73.766	1772.58	673.097	0	0	0.420698	0.184811
0.129	0.376	7.595	1	10.808	530.659	351.447	1	0	0.476821	0.568191
0.371	0.074	11.475	0	68.413	556.636	373.827	0	1	0.312644	0.212391
0.088	0.354	8.127	0	49.626	396.459	656.864	0	1	0.133634	0.367614
0.348	0.341	12.516	1	21.208	826.476	594.232	0	1	0.161888	0.67618
0.47	0.059	18.168	1	26.914	1605.51	744.926	0	1	0.473452	0.164602
0.436	0.394	15.706	0	72.047	639.196	525.112	0	1	0.239839	0.296646
0.772	0.363	13.271	1	13.058	278.157	499.181	0	1	0.0676595	0.0392865
0.325	0.214	8.557	1	45.365	1405.78	734.066	0	1	0.412586	0.352339
0.237	0.343	4.687	0	14.702	1457.61	405.701	0	0	0.164159	0.568511
0.878	0.236	3.023	1	61.063	1829.41	330.092	0	0	0.435731	0.269515
0.114	0.329	3.265	0	17.404	481.211	177.554	0	1	0.486288	0.221555
0.608	0.3	5.989	1	24.465	151.468	148.253	0	0	0.306235	0.439457
0.833	0.338	11.363	0	1.959	1792.36	230.647	0	1	0.129734	0.495877
0.256	0.062	10.415	0	14.647	538.045	295.486	1	1	0.114682	0.650117
0.879	0.106	12.822	1	51.525	12.824	143.677	0	1	0.5768	0.60564
0.717	0.325	16.167	1	22.709	1480.77	145.704	0	1	0.0897244	0.568084
0.483	0.018	6.168	1	45.794	423.437	610.761	0	0	0.502878	0.392181
0.486	0.29	17.357	0	38.335	1919.11	96.641	0	0	0.158464	0.340205
0.802	0.024	2.815	0	70.185	957.86	691.47	0	1	0.153923	0.621491
0.147	0.359	8.057	0	7.642	850.7	19.689	1	0	0.438716	0.39248
0.566	0.191	8.927	0	25.998	717.876	529.438	0	1	0.397095	0.112369
0.099	0.037	5.691	0	43.474	1020.26	630.181	0	1	0.104941	0.171844
0.333	0.296	14.278	0	53.195	1702.03	741.42	0	0	0.0688498	0.43245
0.886	0.046	9.374	1	24.288	216.941	42.707	0	1	0.10549	0.193954
0.862	0.062	2.546	1	44.159	342.566	234.79	0	1	0.538237	0.348259
0.073	0.289	7.051	0	41.359	1416.61	566.434	1	0	0.528513	0.112561
0.537	0.382	2.756	1	44.49	766.699	443.539	1	1	0.242805	0.657253
0.768	0.38	10.65	1	49.377	1913.29	464.325	0	1	0.0930204	0.402777
0.711	0.348	10.429	1	34.433	1679.12	235.769	0	1	0.117392	0.300235
0.006	0.388	8.737	0	66.425	1656.9	200.116	0	1	0.556072	0.0375561
0.305	0.352	12.296	1	12.058	808.074	535.79	1	1	0.294205	0.490728
0.624	0.241	6.393	0	3.101	2038.04	545.762	0	1	0.0487259	0.322922
0.17	0.121	17.608	1	41.839	1155.15	189.211	1	0	0.184283	0.540419
0.623	0.173	5.465	1	72.866	1887.62	406.816	1	0	0.36234	0.328263
0.639	0.137	13.843	0	15.56	1307.76	718.63	1	1	0.227662	0.545695
0.072	0.11	6.017	1	53.708	1358.27	544.692	0	1	0.472262	0.194382
0.164	0.128	16.611	0	1.943	1910.35	125.1	1	0	0.39931	0.0634693
0.271	0.26	16.865	0	35.071	2004.3	551.863	0	0	0.188202	0.306708
0.877	0.315	16.342	1	66.557	272.399	426.783	0	1	0.154125	0.287567
0.409	0.356	8.654	1	20.336	1492.53	239.867	0	1	0.0303598	0.576864
0.212	0.353	8.613	0	21.832	892.637	117.541	0	1	0.263625	0.67289
0.509	0.007	18.171	0	64.231	624.612	317.16	0	0	0.325773	0.564901
0.037	0.293	13.317	1	16.18	1674.05	528.96	0	1	0.110379	0.583422
0.247	0.135	12.557	0	61.503	280.286	639.129	1	0	0.37318	0.389703
0.838	0.191	2.889	0	72.214	955.419	102.674	1	1	0.045558	0.698611
0.344	0.038	11.98	1	11.483	1099.2	340.587	0	1	0.21413	0.198718
0.719	0.358	16.211	1	71.164	1775.02	383.867	0	1	0.147002	0.537834
0.563	0.29	2.2	1	10.53	1272.2	222.155	0	1	0.545231	0.192181
0.224	0.19	15.107	0	14.561	1102.14	426.555	0	1	0.522288	0.293762
0.52	0.073	18.502	1	42.027	1038.54	665.402	0	1	0.489328	0.605853
0.86	0.254	9.262	1	69.053	293.743	720.292	0	0	0.553526	0.536937
0.298	0.279	17.775	1	1.387	2024.83	568.028	0	1	0.585351	0.13871
0.342	0.125	5.488	0	13.157	1092.56	348.92	0	1	0.355419	0.306751
0.103	0.159	8.198	1	54.503	286.983	100.329	0	1	0.132279	0.556612
0.484	0.343	9.204	0	13.522	1351.57	54.887	0	1	0.589288	0.672933
0.073	0.131	12.205	0	50.249	747.045	36.537	1	1	0.00869778	0.592972
0.405	0.365	12.367	1	51.88	220.196	307.53	0	0	0.419526	0.175881
0.473	0.008	13.228	1	38.073	1770.39	710.002	0	1	0.358769	0.4978
0.63	0.016	13.573	0	0.651	931.195	337.833	0	1	0.389001	0.170476
0.559	0.258	8.363	0	20.167	338.122	51.335	0	1	0.56541	0.43589
0.072	0.099	14.189	0	49.677	1862.27	692.836	0	0	0.101883	0.643345
0.783	0.18	16.584	0	1.551	1178.82	393.725	0	1	0.194647	0.0982055
0.011	0.227	3.898	0	61.039	1675.99	587.516	0	1	0.211676	0.287439
0.478	0.124	6.622	1	66.258	139.701	416.037	0	1	0.168517	0.351335
0.163	0.179	13.463	1	54.538	1561.14	699.962	0	1	0.292721	0.635249
0.866	0.191	8.358	1	46.967	1442.52	153.217	0	1	0.180584	0.695685
0.777	0.391	8.555	1	24.597	484.904	172.864	0	1	0.501614	0.211216
0.557	0.181	2.413	0	24.734	1616.59	5.323	0	1	0.586285	0.524332
0.806	0.151	11.713	1	33.874	1004.49	451.689	0	1	0.484164	0.405063
0.172	0.089	12.01	1	57.927	788.232	54.659	0	0	0.349797	0.154817
0.145	0.124	17.569	1	8.994	2037.47	202.598	1	1	0.530253	0.323051
0.417	0.102	5.947	0	47.192	1879.3	150.052	0	1	0.191351	0.0356334
0.073	0.022	11.954	0	33.174	1050.18	261.291	0	1	0.497201	0.286712
0.61	0.184	11.065	1	31.154	589.184	41.545	0	0	0.522434	0.194937
0.862	0.092	9.145	1	42.493	1654.09	61.239	1	0	0.287667	0.251933
0.135	0.099	15.741	0	31.509	1263.5	202.552	0	1	0.361425	0.687738
0.227	0.34	6.723	0	68.8	1805.69	229.053	0	1	0.254909	0.154625
0.07	0.269	4.148	0	65.595	255.999	492.465	0	1	0.460781	0.397372
0.165	0.008	16.215	0	30.161	879.994	678.128	0	1	0.392444	0.490023
0.635	0.361	8.12	0	74.733	931.007	505.032	0	1	0.424671	0.14593
0.349	0.343	3.201	0	70.806	1877.98	9.148	0	1	0.321049	0.137556
0.714	0.222	16.74	1	49.447	767.638	29.32	0	1	0.128544	0.351634
0.111	0.069	16.761	0	18.293	1249.61	378.449	0	1	0.488559	0.591391
0.253	0.21	13.348	1	31.344	297.812	9.194	1	0	0.143962	0.229545
0.445	0.137	9.451	0	1.672	191.716	449.049	0	0	0.222608	0.682803
0.8	0.116	8.585	1	35.491	499.989	391.107	0	1	0.598224	0.250075
0.727	0.273	18.226	1	65.901	649.963	125.145	1	1	0.498245	0.626191
0.557	0.389	17.537	0	22.266	1020.52	40.316	0	1	0.233393	0.537043
0.325	0.272	16.31	1	10.796	695.405	223.634	0	1	0.275033	0.418159
0.434	0.149	15.158	1	53.102	848.196	211.773	1	1	0.450325	0.389746
0.868	0.29	17.772	0	58.175	1322.28	270.58	0	1	0.399384	0.311856
0.732	0.108	16.002	1	53.965	683.074	707.52	0	1	0.101022	0.439863
0.337	0.273	17.957	1	66.631	791.486	356.729	1	1	0.328996	0.40799
0.801	0.097	3.057	1	43.319	1197.47	199.934	1	1	0.208124	0.391647
0.621	0.342	4.667	1	62.784	593.065	404.198	0	1	0.496249	0.393442
0.826	0.238	8.203	0	61.076	1373.92	707.429	0	1	0.111606	0.629139
0.753	0.289	3.699	1	66.362	729.519	53.84	0	0	0.557372	0.650523
0.291	0.21	15.791	1	33.343	740.097	67.09	0	1	0.0517106	0.696133
0.454	0.17	9.6	0	43.878	37.36	81.957	0	1	0.252474	0.694617
0.375	0.287	4.946	0	51.875	1938.45	451.576	1	1	0.362871	0.64969
0.599	0.23	15.001	0	16.959	440.713	468.901	0	1	0.101224	0.213373
0.361	0.067	4.811	0	20.839	1049.43	3.343	0	1	0.355016	0.143986
0.836	0.123	10.183	0	66.689	63.587	87.603	0	1	0.0547136	0.111728
0.094	0.155	7.993	0	74	1148.33	614.131	0	1	0.269283	0.405725
0.809	0.142	13.287	1	71.537	542.74	574.881	0	1	0.493558	0.153941
0.241	0.089	7.228	0	64.421	245.546	476.027	0	1	0.489731	0.602948
0.239	0.262	3.437	1	35.577	1265.01	518.715	0	1	0.376092	0.67242
0.346	0.291	15.729	1	59.785	1082.61	506.33	0	1	0.547099	0.672698
0.811	0.192	9.553	0	14.818	656.284	269.009	0	1	0.0793786	0.321577
0.533	0.237	14.101	0	50.676	1377.99	467.922	0	1	0.0397168	0.548259
0.64	0.317	3.538	0	22.424	38.362	570.578	1	1	0.307773	0.63057
0.489	0.056	15.055	0	28.598	1042.67	310.444	1	1	0.494015	0.0992523
0.615	0.022	14.315	1	33.668	1507.68	104.769	0	0	0.151305	0.388592
0.216	0.198	3.723	0	14.15	1247.23	612.469	0	1	0.269832	0.457573
0.433	0.381	3.6	1	0.236	1865.03	40.589	0	1	0.12794	0.419932
0.008	0.315	13.159	1	21.533	12.698	389.809	1	1	0.557939	0.534565
0.216	0.237	3.921	0	10.483	1907.65	98.531	0	1	0.0187689	0.406708
0.796	0.379	10.791	0	24.606	750.425	152.716	0	1	0.392535	0.528669
0.076	0.377	16.779	1	38.831	785.477	711.96	0	1	0.27637	0.137877
0.13	0.054	18.32	0	17.845	36.421	215.279	1	1	0.0877102	0.664153
0.274	0.182	5.779	0	11.397	1181.82	432.042	0	1	0.530345	0.0361675
0.322	0.014	8.877	0	61.974	921.931	149.437	0	1	0.276553	0.280068
0.379	0.193	14.494	0	5.473	1790.16	179.33	0	1	0.203784	0.48135
0.528	0.257	6.394	0	44.514	1859.14	568.756	0	1	0.260439	0.289789
0.404	0.382	5.499	1	43.087	195.972	530.212	0	0	0.467208	0.143965
0.895	0.1	4.104	0	33.36	1140.51	372.939	0	0	0.541002	0.143538
0.762	0.114	13.013	1	55.385	1840.18	147.707	0	1	0.264467	0.506708
0.617	0.034	3.156	1	44.282	1615.03	374.601	0	0	0.278384	0.137236
0.812	0.202	16.509	0	2.145	1294.86	81.091	0	1	0.527177	0.318415
0.705	0.274	15.435	1	48.484	594.067	66.293	1	0	0.278787	0.608011
0.772	0.245	7.219	0	42.911	87.998	132.863	0	1	0.521043	0.635698
0.044	0.222	13.14	1	17.583	417.553	25.131	0	1	0.429707	0.625999
0.02	0.281	15.156	0	18.831	297.749	715.989	0	1	0.517435	0.196774
0.526	0.148	16.476	0	43.917	1013.82	458.542	1	1	0.153044	0.424097
0.514	0.157	2.821	1	50.321	186.02	86.373	0	1	0.230079	0.0789789
0.677	0.281	10.132	0	3.694	766.449	312.926	0	1	0.106717	0.58605
0.736	0.319	13.846	1	67.095	1636.06	726.234	0	1	0.275106	0.252852
0.175	0.207	7.209	1	12.494	1512.94	565.136	0	1	0.31041	0.628968
0.573	0.248	15.789	1	13.042	1414.73	32.143	0	1	0.277377	0.599509
0.193	0.07	8.988	1	36.505	1628.8	630.454	0	1	0.175054	0.0555651
0.375	0.166	9.227	1	30.748	550.126	184.863	0	1	0.134404	0.14138
0.5	0.382	18.55	1	4.302	2001.92	566.571	1	1	0.254817	0.500513
0.671	0.059	18.298	1	30.233	999.234	94.888	0	0	0.331449	0.187161
0.271	0.355	8.914	1	20.29	974.76	469.835	0	1	0.187982	0.444093
0.811	0.387	9.97	0	9.674	350.328	643.636	0	1	0.0588702	0.0462294
0.791	0.226	14.139	0	15.572	1912.85	572.536	1	1	0.325645	0.60047
0.354	0.213	5.975	1	23.586	243.731	197.976	1	0	0.18432	0.467101
0.599	0.02	14.872	0	40.847	1218.06	422.753	1	0	0.439283	0.595257
0.372	0.247	17.157	0	3.915	454.233	361.214	0	1	0.457704	0.329032
0.861	0.382	2.286	1	71.89	449.914	110.256	0	1	0.523771	0.415702
0.043	0.055	12.703	1	29.182	1985.08	572.627	0	1	0.0480117	0.213095
0.772	0.222	12.282	0	69.364	1729.07	745.859	0	1	0.548582	0.234095
0.835	0.105	8.836	1	51.551	644.392	565.774	0	0	0.204682	0.0253792
0.417	0.071	16.455	0	14.085	1507.37	318.458	1	0	0.529594	0.157295
0.344	0.028	9.786	1	13.35	198.226	118.179	1	1	0.275802	0.188293
0.231	0.298	16.647	0	30.419	533.852	405.268	0	0	0.372869	0.232621
0.549	0.154	5.742	1	34.204	330.548	581.142	1	0	0.278805	0.685452
0.463	0.314	5.203	0	53.186	755.996	11.698	0	0	0.256484	0.526405
0.66	0.072	8.752	0	41.315	532.475	469.561	0	1	0.076632	0.08464
0.294	0.022	5.281	1	27.468	1672.74	633.733	0	1	0.337895	0.678466
0.141	0.085	14.742	0	74.1	1340.74	304.001	1	1	0.144896	0.00551164
0.231	0.389	3.988	0	6.761	1113.03	278.502	0	1	0.583648	0.20658
0.387	0.294	15.563	1	69.593	823.472	129.038	0	1	0.491836	0.183657
0.219	0.244	5.796	0	25.193	1108.33	248.109	0	1	0.383251	0.180645
0.028	0.033	12.015	0	52.497	1231.02	543.349	1	1	0.0934599	0.648024
0.718	0.046	17.739	0	31.135	1278.71	571.739	0	1	0.0117924	0.291882
0.144	0.383	2.528	0	38.959	1125.36	693.04	0	1	0.40257	0.409528
0.391	0.106	12.484	1	74.098	982.522	188.619	0	1	0.0149052	0.197308
0.001	0.169	17.517	1	9.402	2045.36	313.449	0	0	0.258003	0.496112
0.2	0.183	3.594	1	1.716	1503.61	209.269	1	1	0.0860073	0.0100192
0.02	0.011	4.698	1	70.871	1024.15	578.956	0	1	0.436976	0.297223
0.027	0.06	5.269	1	72.72	499.112	51.358	0	1	0.45895	0.319291
0.782	0.094	14.746	1	30.437	1005.12	241.962	0	0	0.529081	0.240419
0.004	0.11	11.738	1	51.924	2036.28	178.829	0	1	0.328684	0.650096
0.388	0.318	14.012	0	0.243	448.099	520.4	0	1	0.545634	0.246892
0.719	0.102	14.388	0	0.839	927.94	345.892	0	0	0.0100162	0.194125
0.749	0.206	5.345	0	12.721	367.228	740.031	1	0	0.483377	0.144285
0.521	0.095	6.702	0	31.017	1495.16	515.118	1	1	0.327165	0.654027
0.46	0.304	15.988	1	23.414	706.672	712.324	1	1	0.114078	0.586755
0.501	0.013	12.431	1	75.053	1719	709.25	0	1	0.368822	0.324952
0.31	0.202	3.576	0	43.662	877.427	365.95	0	1	0.546971	0.184725
0.33	0.118	5.07	1	11.258	1381.62	79.543	0	1	0.519211	0.181393
0.147	0.221	12.242	0	22.21	1462.93	446.043	1	1	0.181317	0.216257
0.556	0.251	18.936	0	12.07	610.842	347.896	1	1	0.0616352	0.628626
0.816	0.066	5.196	1	36.495	1701.53	187.845	0	1	0.511136	0.615702
0.018	0.345	17.988	0	60.722	1415.17	724.14	1	1	0.120304	0.2069
0.396	0.211	16.603	1	26.972	626.991	257.762	1	1	0.432783	0.451421
0.265	0.284	12.15	0	43.173	1386.56	637.626	1	1	0.536332	0.187161
0.624	0.325	7.765	0	40.522	2026.89	180.377	0	1	0.21977	0.350951
0.17	0.224	9.363	0	44.18	112.66	290.113	0	1	0.53657	0.459667
0.346	0.257	4.109	0	63.412	1079.04	272.765	0	1	0.136802	0.44405
0.887	0.178	16.16	0	53.109	1139.01	486.136	0	0	0.428022	0.577483
0.368	0.113	14.904	1	21.809	553.193	174.868	0	0	0.347014	0.012775
0.508	0.124	4.184	0	24.421	1700.66	295.19	0	1	0.106827	0.164003
0.009	0.113	4.685	0	22.182	443.592	736.525	1	1	0.493118	0.297073
0.796	0.272	9.001	0	18.905	1720.06	54.841	0	1	0.588684	0.112946
0.259	0.228	16.574	0	0.336	370.733	350.332	0	1	0.283786	0.0442
0.457	0.036	13.866	1	50.352	711.054	77.176	1	1	0.517966	0.290985
0.496	0.07	14.752	1	0.03	640.636	653.244	1	1	0.162127	0.347511
0.754	0.32	2.949	1	21.892	827.478	460.66	0	0	0.173919	0.282247
0.576	0.125	13.848	1	23.391	1087.99	356.593	0	1	0.0521867	0.0307627
0.023	0.029	14.997	0	56.301	726.827	264.592	0	1	0.53679	0.0799829
0.592	0.021	3.573	1	3.421	1129.24	523.018	1	1	0.0440931	0.13903
0.345	0.146	10.601	1	44.351	1251.3	133.728	0	1	0.381127	0.518607
0.777	0.02	12.269	1	25.114	64.776	262.748	0	1	0.26628	0.129374
0.341	0.189	5.441	0	26.858	1709.8	23.901	0	1	0.402661	0.539842
0.622	0.093	10.606	1	71.486	262.321	621.849	0	0	0.0762474	0.256227
0.459	0.001	9.948	1	28.157	1936.38	70.664	0	1	0.332365	0.485003
0.274	0.265	18.274	0	40.086	1020.2	184.316	0	1	0.458144	0.250865
0.102	0.354	17.159	1	11.671	70.723	509.608	1	1	0.324363	0.688827
0.684	0.303	15.647	1	13.174	1485.65	69.936	0	1	0.517399	0.0421705
0.131	0.246	13.062	1	26.793	1179.63	8.738	1	1	0.496121	0.00890835
0.804	0.349	13.75	1	60.789	596.07	290.705	0	1	0.587896	0.693078
0.704	0.148	7.677	1	68.505	1546.99	459.294	0	1	0.224934	0.64279
0.609	0.101	3.052	1	43.535	1625.23	68.683	0	1	0.0880947	0.671181
0.844	0.164	11.572	1	16.099	231.463	744.493	0	1	0.541295	0.451314
0.854	0.101	11.235	1	6.851	369.794	283.466	1	1	0.0564531	0.57131
0.137	0.03	2.608	0	23.024	802.127	89.492	0	1	0.378381	0.111151
0.422	0.069	3.802	1	69.888	1068.02	139.329	0	1	0.435786	0.298825
0.294	0.331	5.576	1	31.135	700.35	590.635	0	1	0.41753	0.444136
0.062	0.245	11.804	0	7.955	540.549	47.92	0	1	0.239875	0.543388
0.146	0.278	3.123	1	35.607	1650.52	726.781	0	0	0.481985	0.109571
0.556	0.224	9.711	1	52.898	774.398	441.923	0	1	0.292795	0.561055
0.421	0.338	8.153	1	42.551	438.897	448.525	1	1	0.555339	0.280837
0.452	0.076	2.159	1	24.235	220.697	568.119	0	1	0.0637043	0.575561
0.389	0.21	13.786	0	39.582	1055.57	663.671	0	1	0.407715	0.649306
0.602	0.007	2.547	1	29.321	1314.45	499.91	0	1	0.196899	0.643922
0.013	0.288	11.122	1	11.808	1820.4	268.007	0	1	0.379919	0.194104
0.824	0.218	16.982	0	70.111	1577.16	93.454	0	0	0.236561	0.646892
0.527	0.159	10.655	0	29.296	549.062	37.971	0	1	0.17694	0.111899
0.342	0.003	9.349	1	17.353	1682.94	694.247	0	0	0.542558	0.29639
0.273	0.276	8.212	0	70.653	165.74	625.81	0	1	0.0325022	0.505341
0.863	0.227	12.039	0	65.36	1735.02	313.859	0	1	0.261299	0.0382397
0.163	0.115	18.063	1	22.333	1037.79	305.117	0	1	0.00173956	0.269579
0.051	0.063	18.727	1	63.431	779.155	582.895	0	1	0.0316965	0.607691
0.88	0.275	10.297	1	48.204	1097.76	400.578	0	1	0.292721	0.0801111
0.479	0.201	16.11	1	47.376	451.666	372.666	0	1	0.242659	0.303354
0.474	0.347	11.965	0	2.31	1571.84	657.866	1	1	0.336869	0.259496
0.209	0.295	9.412	0	43.361	1357.77	409.639	0	1	0.0929838	0.121021
0.509	0.222	12.849	0	39.028	1765.25	545.58	1	1	0.195965	0.374215
0.157	0.159	18.248	0	72.409	1322.15	188.983	0	1	0.0102542	0.568511
0.145	0.316	5.29	0	34.589	1113.34	89.219	0	1	0.385943	0.272314
0.317	0.371	10.867	1	8.697	876.676	603.772	1	1	0.138102	0.305982
0.047	0.331	3.272	1	19.592	1122.67	461.183	1	1	0.539482	0.304251
0.408	0.349	7.408	1	7.739	1707.6	616.476	0	0	0.375524	0.0577654
0.251	0.39	16.17	0	25.295	1319.15	739.007	0	0	0.405719	0.363833
0.552	0.034	5.189	1	7.153	1865.59	412.599	0	0	0.0240242	0.461013
0.889	0.242	2.265	0	54.45	871.856	698.117	1	1	0.170678	0.427644
0.716	0.26	11.981	1	62.607	421.309	275.816	0	1	0.241194	0.690857
0.801	0.277	2.476	1	0.025	1170.99	331.504	1	1	0.252181	0.44922
0.562	0.243	15.151	1	16.013	1627.92	166.626	0	1	0.589673	0.267998
0.123	0.219	5.877	1	11.543	719.003	731.494	0	0	0.451991	0.266097
0.572	0.279	12.252	0	55.791	1959.04	460.773	1	1	0.382611	0.150011
0.888	0.288	7.556	1	68.601	1977.07	677.126	0	0	0.112192	0.18934
0.025	0.241	17.595	1	57.363	53.697	113.215	0	1	0.0361278	0.57116
0.209	0.202	9.407	0	24.012	830.858	314.929	0	1	0.595166	0.256996
0.277	0.177	15.326	1	15.711	1182.88	50.174	1	0	0.418995	0.463512
0.445	0.142	5.586	1	40.239	1273.27	649.032	0	1	0.0643269	0.628349
0.679	0.395	10.016	1	70.027	1764.06	318.39	0	1	0.418976	0.301453
0.747	0.336	13.806	0	9.85	785.039	614.609	0	1	0.459664	0.567101
0.517	0.37	12.548	0	34.946	1083.17	32.234	0	1	0.39378	0.10188
0.278	0.216	14.438	1	59.569	300.566	608.029	0	1	0.212903	0.692032
0.058	0.075	5.581	0	63.115	88.437	540.822	1	0	0.421302	0.419056
0.748	0.389	8.736	1	18.812	1745.91	204.192	1	1	0.1082	0.55298
0.191	0.132	6.948	0	74.993	355.398	319.46	0	1	0.0827479	0.23433
0.157	0.377	15.468	0	23.778	1535.79	114.672	0	1	0.438661	0.206388
0.014	0.033	12.376	0	50.001	1138.07	101.582	0	1	0.0764855	0.195343
0.609	0.058	2.948	0	21.948	1160.6	25.176	0	1	0.113602	0.202371
0.488	0.306	17.74	1	75.202	1363.03	254.301	0	1	0.248573	0.141807
0.633	0.078	10.145	0	63.349	441.151	235.541	0	1	0.310172	0.445631
0.489	0.146	10.171	0	59.657	1637.75	383.731	0	1	0.209259	0.206452
0.678	0.394	11.124	0	1.108	1063.89	457.222	0	1	0.310575	0.341145
0.296	0.295	11.412	0	73.717	1888.62	404.494	1	1	0.160625	0.534074
0.278	0.056	7.904	0	74.705	1238.34	488.959	0	1	0.599341	0.568853
0.7	0.385	14.467	1	28.183	1341.87	287.222	0	1	0.0639241	0.160179
0.047	0.344	16.849	1	17.838	827.54	126.625	1	1	0.385961	0.139906
0.851	0.073	6.434	1	10.337	733.4	635.304	0	1	0.398706	0.266887
0.303	0.127	3.143	0	55.174	1391.69	244.921	0	1	0.345091	0.555351
0.704	0.272	3.12	0	19.443	616.162	701.35	0	0	0.48843	0.328306
0.534	0.234	7.869	0	55	1595.12	486.477	1	1	0.00173956	0.604935
0.194	0.203	12.119	1	59.13	1077.41	264.114	0	1	0.459664	0.307285
0.156	0.202	7.784	0	64.627	1268.39	592.889	1	0	0.508847	0.59718
0.309	0.286	16.321	0	45.65	426.441	114.012	0	1	0.542979	0.305789
0.599	0.19	18.286	1	70.514	1443.08	431.632	0	0	0.0439467	0.687503
0.742	0.201	14.658	1	20.691	640.448	506.99	1	1	0.185253	0.442512
0.556	0.228	10.265	1	44.17	71.286	79.407	0	0	0.365471	0.558983
0.894	0.086	18.202	0	12.772	441.651	404.357	0	0	0.302133	0.369301
0.353	0.131	18.845	1	56.598	304.259	648.691	1	1	0.291623	0.29624
0.655	0.229	10.877	1	65.95	1779.84	101.627	0	1	0.530583	0.480752
0.26	0.175	12.412	1	64.266	1693.27	472.225	0	1	0.0735374	0.663918
0.811	0.207	17.867	0	49.686	184.455	461.707	0	1	0.118857	0.55642
0.616	0.125	14.981	1	11.868	1899.33	471.906	0	1	0.499344	0.346892
0.408	0.063	13.734	1	69.357	1851.76	729.308	1	1	0.0910794	0.5395
0.325	0.171	15.072	1	16.653	1844.87	286.015	0	0	0.368767	0.0155736
0.722	0.094	4.116	1	73.875	987.341	407.363	0	1	0.119626	0.637748
0.067	0.136	6.767	0	75.693	945.466	231.17	0	1	0.187286	0.133454
0.619	0.307	13.089	0	51.342	1073.91	437.688	0	0	0.307718	0.269195
0.356	0.311	18.923	0	6.475	614.785	432.861	0	1	0.224036	0.414954
0.551	0.34	4.648	0	68.621	1383.31	30.754	1	1	0.398926	0.303546
0.446	0.367	17.431	1	48.136	318.655	69.184	1	0	0.532432	0.355736
0.079	0.217	2.787	1	31.935	522.084	639.288	0	1	0.168188	0.00860927
0.512	0.236	13.353	0	2.922	1559.01	478.623	0	1	0.220154	0.181713
0.802	0.383	11.025	0	0.519	95.259	41.614	0	1	0.282247	0.637107
0.465	0.01	14.59	1	64.936	1315.14	7.577	0	1	0.0546037	0.187011
0.618	0.295	6.571	1	67.404	835.239	411.415	1	1	0.523807	0.218821
0.045	0.011	2.842	0	4.822	458.364	169.632	0	1	0.47076	0.139607
0.73	0.331	12.174	1	16.205	1305.44	194.333	0	0	0.1262	0.596176
0.07	0.025	15.863	0	54.805	1432.51	445.588	0	0	0.0913724	0.216749
0.744	0.007	9.871	1	63.776	924.81	688.35	0	0	0.0400098	0.0928648
0.759	0.006	9.725	1	39.552	727.391	378.244	0	0	0.245369	0.174984
0.694	0.178	13.715	0	75.155	1500.8	648.076	0	0	0.424433	0.0750053
0.216	0.147	16.021	1	52.504	246.61	410.641	0	1	0.355107	0.352403
0.011	0.004	18.993	0	63.159	1110.84	277.728	0	0	0.499857	0.0879727
0.761	0.084	17.757	1	35.602	1186.95	226.116	0	0	0.134257	0.127921
0.309	0.263	13.891	0	37.467	1800.56	618.411	0	1	0.488083	0.468426
0.006	0.147	10.318	0	59.028	629.682	204.875	0	1	0.566454	0.314634
0.537	0.399	18.729	0	64.695	1775.02	323.717	0	1	0.478799	0.176907
0.379	0.233	16.382	0	27.204	1385.75	200.731	0	1	0.0987518	0.225358
0.607	0.252	17.38	1	47.475	450.602	684.639	1	1	0.469845	0.30972
0.65	0.349	6.174	1	2.268	1784.16	544.396	1	1	0.457558	0.210767
0.629	0.06	15.946	1	0.03	1953.97	641.041	0	1	0.509928	0.665712
0.237	0.128	8.118	1	47.401	950.161	563.953	0	1	0.250899	0.115638
0.02	0.087	6.778	0	28.062	1185.01	570.122	1	1	0.599835	0.00484939
0.08	0.223	8.859	1	9.565	52.132	359.552	1	1	0.33914	0.420252
0.243	0.087	8.159	1	65.217	1269.39	66.225	0	0	0.557958	0.174279
0.749	0.15	2.951	1	15.904	1228.58	391.494	0	1	0.106223	0.113736
0.516	0.181	4.028	0	26.564	344.068	251.797	0	1	0.202521	0.634074
0.311	0.058	9.331	0	25.478	128.559	273.516	0	1	0.524796	0.376949
0.632	0.031	13.632	1	52.833	1413.29	662.92	0	1	0.321085	0.427409
0.129	0.176	15.164	1	42.141	66.028	717.15	0	1	0.153154	0.216599
0.184	0.306	5.574	1	75.146	756.184	692.585	0	1	0.563231	0.343239
0.549	0.138	10.899	0	50.194	1360.65	498.589	0	0	0.00650044	0.382482
0.809	0.028	2.033	0	14.31	330.861	324.218	1	1	0.579363	0.551976
0.17	0.238	18.485	1	5.854	283.102	707.543	1	1	0.283181	0.49812
0.295	0.053	8.527	0	14.489	915.108	116.357	0	0	0.412897	0.596966
0.861	0.027	3.841	1	31.917	732.774	167.992	1	1	0.47532	0.43495
0.18	0.193	15.183	0	60.246	1982.2	466.329	1	1	0.508151	0.328413
0.704	0.183	10.977	1	51.632	131.814	39.929	0	0	0.125138	0.542705
0.454	0.309	13.623	0	71.723	1306.69	23.651	0	1	0.100107	0.614698
0.194	0.373	9.664	0	4.627	1832.35	270.784	0	1	0.4803	0.207541
0.072	0.047	10.916	1	32.624	2007.93	673.78	0	1	0.575756	0.692523
0.082	0.034	9.571	0	23.729	660.916	138.851	0	1	0.0275765	0.127366
0.857	0.228	18.253	0	57.407	1028.78	455.469	0	1	0.218891	0.662444
0.057	0.252	2.137	0	36.588	1657.97	48.99	1	1	0.220173	0.461141
0.017	0.15	8.599	1	48.814	896.518	276.044	1	1	0.543583	0.634693
0.59	0.163	6.649	0	9.602	314.211	285.606	0	1	0.533073	0.21128
0.563	0.352	4.345	0	24.509	1947.02	195.221	0	1	0.561071	0.22147
0.373	0.056	13.769	1	48.951	1996.85	215.324	0	1	0.56118	0.225742
0.403	0.275	18.324	1	67.216	874.548	351.197	0	0	0.388012	0.493634
0.148	0.202	14.575	1	18.46	1438.39	652.994	1	1	0.287814	0.14232
0.01	0.342	2.382	0	26.186	1733.52	66.885	0	1	0.162072	0.506088
0.583	0.144	13.882	0	57.88	824.223	612.036	0	0	0.574548	0.534629
0.168	0.31	9.318	1	6.42	1199.1	25.017	0	1	0.262288	0.291198
0.691	0.183	9.593	0	51.27	1075.35	72.759	0	1	0.43075	0.640077
0.279	0.391	15.336	1	67.299	1235.09	400.51	0	1	0.108896	0.152232
0.639	0.062	2.93	0	63.523	195.409	447.478	0	1	0.588025	0.645845
0.249	0.246	11.6	1	11.784	1401.71	703.855	0	1	0.117557	0.305298
0.197	0.044	2.998	0	32.548	971.943	588.814	0	1	0.405664	0.064452
0.125	0.367	2.799	0	14.503	1365.97	521.629	0	1	0.278713	0.549007
0.548	0.156	11.237	1	63.238	441.339	667.2	0	1	0.0444777	0.335441
0.544	0.199	11.404	0	45.272	498.737	173.525	1	1	0.501559	0.227857
0.557	0.195	16.965	0	24.36	975.636	634.757	0	0	0.440016	0.529588
0.389	0.165	15.092	0	27.809	613.283	287.814	0	1	0.0773278	0.534672
0.316	0.368	4.79	0	20.417	729.644	183.565	0	1	0.162017	0.496731
0.209	0.046	6.419	0	64.423	1717.24	646.915	1	1	0.353716	0.604486
0.034	0.064	5.974	0	40.847	495.607	79.612	0	1	0.434394	0.172057
0.615	0.118	14.633	1	62.463	1167.42	338.63	0	1	0.34586	0.429331
0.745	0.062	15.259	1	38.337	414.987	441.035	0	1	0.0886624	0.229972
0.764	0.033	17.364	0	42.389	496.796	9.945	1	1	0.515769	0.102863
0.729	0.132	11.211	1	35.684	912.167	472.271	1	1	0.306217	0.0330699
0.175	0.131	18.352	0	68.056	1948.96	336.376	0	1	0.304532	0.0258705
0.64	0.053	3.885	1	38.332	729.707	343.342	0	0	0.146013	0.156825
0.202	0.305	13.923	0	30.824	183.641	46.827	0	1	0.375964	0.00698569
0.702	0.381	10.87	0	64.869	796.118	601.518	0	1	0.531553	0.463918
0.429	0.012	13.416	1	41.702	901.213	69.845	0	1	0.502438	0.0112369
0.775	0.284	14.417	0	27.756	1238.84	495.242	0	0	0.255129	0.344115
0.09	0.34	10.594	0	49.584	360.906	148.458	1	1	0.566381	0.383465
0.236	0.243	8.746	0	57.157	1434.95	543.485	1	1	0.128654	0.113907
0.421	0.043	8.074	1	42.196	1228.95	460.569	0	1	0.241725	0.53997
0.267	0.347	5.717	0	29.02	866.098	277.364	0	1	0.538676	0.470904
0.36	0.24	18.463	0	5.037	180.887	586.674	0	0	0.331376	0.0173894
0.022	0.196	11.038	0	30.579	169.495	138.805	1	1	0.427107	0.410511
0.654	0.274	9.87	1	5.995	879.743	391.562	1	1	0.445381	0.131404
0.23	0.264	4.236	0	71.15	2015.94	738.847	0	1	0.592932	0.423756
0.17	0.031	6.438	1	28.948	611.217	270.352	1	1	0.0866115	0.664452
0.054	0.083	8.758	1	35.363	1344.37	595.075	0	1	0.466164	0.5906
0.219	0.387	4.034	1	3.905	969.94	572.331	1	1	0.43683	0.513352
0.332	0.338	17.967	1	75.199	935.514	555.893	0	1	0.223615	0.554219
0.232	0.157	16.987	0	71.699	789.108	383.844	0	1	0.186865	0.415915
0.382	0.303	6.667	0	53.691	1864.59	379.063	0	1	0.166283	0.19263
0.037	0.198	13.315	0	19.374	145.647	661.895	0	1	0.20069	0.282931
0.441	0.295	12.073	1	34.909	1812.26	279.595	1	1	0.538914	0.482846
0.697	0.114	11.886	0	53.838	1108.9	316.022	0	0	0.421503	0.523884
0.84	0.152	12.127	1	48.6	1673.62	62.719	1	1	0.117374	0.369002
0.195	0.264	6.044	1	39.221	324.101	117.746	0	1	0.192962	0.507541
0.183	0.118	16.823	1	19.984	829.856	628.724	1	1	0.393799	0.584512
0.792	0.39	18.042	0	17.75	32.854	264.114	0	1	0.256648	0.683081
0.894	0.256	7.781	1	12.466	246.172	572.968	1	1	0.327586	0.627622
0.514	0.25	5.707	1	69.728	1062.95	182.563	1	1	0.0695639	0.236958
0.489	0.396	5.001	1	23.354	242.041	352.631	0	1	0.279373	0.138923
0.583	0.274	12.886	0	63.356	1352.95	651.058	0	0	0.142497	0.116556
0.312	0.185	8.48	1	55.415	696.908	556.918	0	1	0.576415	0.562551
0.447	0.122	15.806	1	32.91	1848.69	318.139	0	1	0.402112	0.14922
0.869	0.189	17.44	1	15.811	736.842	308.623	0	1	0.250606	0.481158
0.276	0.301	17.401	1	41.7	433.765	57.869	0	1	0.304514	0.46191
0.014	0.18	5.343	0	4.01	1057.32	439.737	0	1	0.515806	0.382931
0.248	0.229	11.296	1	67.914	1857.7	673.028	0	1	0.349431	0.00149541
0.075	0.238	3.838	1	1.387	1385.37	628.337	0	1	0.386859	0.136167
0.135	0.286	6.287	1	6.334	1032.85	460.546	0	1	0.33751	0.504871
0.203	0.089	16.368	0	70.667	475.452	235.678	1	1	0.363182	0.69938
0.39	0.139	18.376	0	52.33	73.414	162.961	1	1	0.153685	0.408203
0.196	0.312	10.521	0	56.848	570.97	601.746	0	1	0.578155	0.0720145
0.01	0.12	18.318	1	28.331	461.681	584.488	0	0	0.221143	0.457424
0.526	0.038	12.5	0	12.065	1942.14	181.743	0	1	0.329875	0.277441
0.29	0.277	6.91	1	8.373	1721.5	258.604	0	1	0.230061	0.218094
0.255	0.122	12.289	1	72.673	528.531	89.401	0	1	0.331816	0.455971
0.659	0.286	8.406	0	70.827	837.931	339.768	0	1	0.0756432	0.227024
0.275	0.335	6.561	0	9.057	327.481	206.969	0	0	0.228944	0.617454
0.519	0.256	8.27	0	56.779	1089.31	329.5	0	1	0.318155	0.0123905
0.04	0.207	3.024	0	14.92	686.58	155.334	0	1	0.192395	0.0477889
0.471	0.047	11.409	1	48.958	599.7	135.117	0	1	0.476547	0.273852
0.681	0.342	5.944	1	2.312	914.608	592.252	1	1	0.405994	0.670049
0.544	0.331	12.87	0	63.24	18.645	607.21	0	1	0.0647114	0.195599
0.241	0.204	16.209	1	45.311	900.775	239.343	1	1	0.0693258	0.614975
0.562	0.295	6.219	1	11.084	1471.63	128.924	0	1	0.0470962	0.00309763
0.091	0.195	14.482	0	32.195	1835.92	580.003	0	1	0.0367504	0.34687
0.685	0.261	9.183	0	72.365	1373.42	108.275	0	1	0.305594	0.000833155
0.73	0.111	9.995	0	26.944	1822.03	4.914	0	1	0.265493	0.203674
0.148	0.192	16.151	1	35.143	1461.3	373.736	0	1	0.547301	0.189126
0.307	0.319	5.4	1	65.168	2006.99	272.469	0	1	0.535435	0.335783
0.346	0.034	7.519	0	1.932	1902.21	357.959	0	1	0.41623	0.581906
0.155	0.372	2.008	0	33.005	927.502	198.022	0	1	0.500882	0.0505448
0.575	0.188	4.176	0	4.04	871.669	198.363	0	1	0.577953	0.178253
0.456	0.229	16.75	0	31.131	780.345	339.973	1	1	0.516941	0.0798334
0.279	0.318	2.337	1	72.365	1737.59	17.208	1	1	0.599268	0.31363
0.481	0.371	14.522	0	17.829	171.874	208.358	0	0	0.324894	0.568831
0.816	0.171	14.016	1	69.941	112.911	22.216	0	1	0.118949	0.567144
0.279	0.327	2.24	1	74.077	1689.45	401.944	1	1	0.257619	0.329609
0.058	0.296	5.387	1	64.291	1625.29	206.377	1	0	0.277981	0.172613
0.754	0.374	11.164	0	39.733	1224.7	96.596	0	0	0.410993	0.694018
0.088	0.11	13.646	0	71.31	1941.33	215.825	0	1	0.0200507	0.00367443
0.015	0.23	13.861	0	68.403	861.403	300.04	1	0	0.297501	0.228092
0.329	0.355	18.453	0	19.072	1022.77	405.609	0	1	0.264284	0.319932
0.809	0.104	14.82	1	30.92	150.467	303.455	0	1	0.327641	0.522965
0.331	0.354	11.221	1	4.629	1010.38	201.983	0	1	0.0633564	0.307199
0.748	0.114	9.22	0	75.311	1184.51	650.148	0	0	0.128104	0.237535
0.075	0.093	9.975	0	19.165	976.45	249.543	0	1	0.470156	0.157894
0.117	0.192	9.869	0	47.925	568.779	89.606	0	1	0.0790124	0.530934
0.791	0.153	18.978	1	42.642	26.845	618.115	1	1	0.115854	0.154881
0.517	0.208	12.985	1	31.592	2043.23	178.511	1	1	0.209699	0.167806
0.315	0.292	2.349	0	67.176	305.636	524.589	0	0	0.231159	0.482995
0.786	0.09	5.437	0	73.898	1772.64	604.728	0	1	0.409546	0.100855
0.83	0.359	10.111	0	72.949	527.592	543.576	0	1	0.191058	0.631233
0.837	0.137	10.345	0	41.269	1603.7	403.151	0	1	0.0614338	0.115253
0.838	0.136	11.162	1	56.535	1307.88	35.717	0	1	0.210761	0.406131
0.79	0.271	15.797	0	2.131	1352.83	206.4	1	1	0.165789	0.549413
0.537	0.072	5.196	0	60.94	1417.17	72.873	0	1	0.338279	0.0875881
0.042	0.031	12.896	0	18.365	433.64	245.217	0	0	0.468435	0.572015
0.494	0.328	11.164	0	16.597	1207.92	301.838	0	1	0.354411	0.262999
0.875	0.331	11.588	0	12.22	1623.48	609.395	0	1	0.109445	0.684063
0.842	0.396	8.157	1	70.827	456.862	238.66	0	1	0.378527	0.208374
0.696	0.321	14.857	0	51.27	366.477	83.846	0	1	0.149236	0.414377
0.268	0.17	10.245	1	17.11	1973.06	572.126	0	0	0.0617084	0.385601
0.394	0.395	6.003	1	68.195	1967.12	295.737	0	1	0.0754234	0.575497
0.81	0.257	13.32	0	32.722	1078.48	120.819	0	1	0.405481	0.0311045
0.285	0.114	8.019	1	9.015	1751.98	77.312	0	1	0.327732	0.230506
0.73	0.07	15.204	0	66.868	360.092	344.481	0	1	0.446113	0.65736
0.119	0.25	6.607	1	42.034	1262.63	480.558	0	1	0.068392	0.180068
0.121	0.263	7.592	0	65.62	1254.68	304.388	0	0	0.270583	0.517069
0.523	0.28	11.345	0	63.855	1206.79	327.292	0	1	0.353075	0.596026
0.305	0.336	4.594	0	75.457	1071.84	84.871	0	1	0.449959	0.523435
0.8	0.011	13.936	1	27.921	717.251	63.652	1	1	0.59198	0.0961974
0.81	0.35	2.293	1	0.118	1666.67	585.991	0	1	0.170769	0.619205
0.009	0.356	11.607	1	42.524	1211.18	392.132	1	0	0.211274	0.65736
0.348	0.12	15.416	0	60.979	530.159	170.201	0	1	0.484567	0.178231
0.195	0.339	18.535	0	70.6	502.492	385.893	1	1	0.203876	0.189383
0.079	0.392	18.659	0	50.848	1697.34	345.687	0	1	0.557756	0.44467
0.145	0.174	8.989	1	40.571	849.448	503.074	0	0	0.272524	0.632087
0.069	0.177	16.944	1	64.586	553.944	689.512	0	1	0.563506	0.501987
0.763	0.01	7.591	0	13.25	1023.58	696.683	0	1	0.591156	0.57022
0.646	0.322	10.565	0	66.351	2030.34	674.303	0	1	0.487478	0.158342
0.76	0.133	13.043	0	60.091	1600.76	497.451	0	1	0.317734	0.285665
0.795	0.101	18.482	0	30.741	1497.73	634.735	0	0	0.597858	0.367998
0.13	0.067	17.822	0	56.21	172.124	675.214	1	1	0.359008	0.659603
0.745	0.146	5.493	0	66.427	843.752	260.152	0	1	0.42859	0.424589
0.061	0.227	12.919	1	41.287	1580.85	315.316	0	1	0.188073	0.493847
0.819	0.097	16.298	1	26.07	1323.91	607.232	0	1	0.0225776	0.092993
0.821	0.35	7.771	0	71.938	1494.41	610.078	1	1	0.42707	0.125742
0.147	0.388	5.271	1	26.705	327.105	538.522	0	1	0.248683	0.0337535
0.537	0.135	5.264	0	24.193	1885.74	310.9	0	1	0.501395	0.650182
0.31	0.35	5.549	0	67.654	1440.45	111.417	1	1	0.22237	0.551848
0.579	0.027	11.163	1	15.614	10.383	659.596	1	1	0.426832	0.227195
0.521	0.158	12.624	0	24.4	254.873	170.884	0	1	0.196954	0.0108524
0.35	0.091	18.705	0	62.974	488.784	3.684	0	1	0.379131	0.428156
0.241	0.068	2.466	0	9.667	653.155	275.907	1	1	0.325773	0.428947
0.65	0.334	4.488	1	8.711	1638.88	241.643	0	1	0.593994	0.246208
0.482	0.177	14.056	0	73.045	1499.17	325.356	0	1	0.402167	0.052617
0.633	0.053	14.314	0	9.126	1444.96	234.631	0	1	0.227515	0.0570391
0.416	0.041	13.571	0	51.249	627.241	89.287	0	1	0.036549	0.0280068
0.565	0.338	18.453	1	2.943	1942.39	467.558	0	1	0.54948	0.14702
0.569	0.335	13.107	1	0.176	316.214	79.794	0	0	0.104483	0.0903012
0.139	0.059	8.97	1	2.01	495.169	637.785	0	1	0.516941	0.621107
0.338	0.39	16.225	1	34.41	103.647	721.089	0	1	0.0709555	0.11207
0.591	0.335	11.478	1	33.953	656.785	224.454	0	1	0.462941	0.64326
0.492	0.355	12.509	1	63.762	391.765	434.683	0	1	0.540214	0.524995
0.439	0.121	12.017	1	35.053	1489.34	377.356	1	1	0.402881	0.641337
0.814	0.172	6.279	0	70.964	1266.13	47.032	0	1	0.0693808	0.695642
0.185	0.098	17.869	0	60.125	281.412	10.674	0	1	0.19234	0.608908
0.289	0.297	5.273	0	1.271	918.551	733.11	0	1	0.0978362	0.632066
0.337	0.128	3.127	1	43.985	108.341	28.523	0	1	0.332621	0.24922
0.132	0.095	7.103	1	59.226	1401.84	155.129	0	1	0.151598	0.160863
0.132	0.177	3.848	0	15.871	1612.96	399.098	0	1	0.0935331	0.51724
0.336	0.295	9.237	1	19.288	2047.61	7.259	0	1	0.0644551	0.582141
0.897	0.104	17.779	1	25.545	1608.58	615.428	0	1	0.481143	0.111942
0.698	0.201	10.787	0	21.489	1455.35	253.55	1	1	0.583996	0.319803
0.277	0.285	12.076	1	62.814	1926.56	280.255	0	1	0.293435	0.642021
0.133	0.273	18.112	0	49.521	344.819	476.938	0	1	0.581085	0.274749
0.626	0.115	7.245	0	36.971	866.599	669.181	0	1	0.36007	0.118137
0.185	0.207	17.79	0	39.037	517.89	741.01	0	1	0.327641	0.294061
0.557	0.155	10.844	0	72.17	484.841	410.937	0	1	0.320701	0.605362
0.749	0.197	5.55	1	19.065	1236.46	354.589	0	1	0.325718	0.432429
0.437	0.139	15.514	0	40.647	1702.1	747.362	0	1	0.443422	0.383978
0.175	0.322	9.809	0	43.641	1697.03	558.602	1	0	0.336192	0.23448
0.841	0.108	11.564	1	69.8	668.741	261.336	0	0	0.0874722	0.206665
0.009	0.049	8.272	1	44.838	565.461	39.451	0	1	0.542998	0.5511
0.621	0.022	17.034	0	52.351	1705.54	611.33	1	1	0.353972	0.488678
0.03	0.251	5.172	0	66.386	460.743	155.812	0	1	0.37177	0.552126
0.056	0.318	6.748	1	69.213	1104.95	400.897	1	1	0.516263	0.417112
0.617	0.056	16.782	1	32.028	1210.86	648.918	0	0	0.538878	0.554689
0.456	0.22	8.696	1	25.395	1089.68	741.488	0	1	0.453749	0.19874
0.004	0.203	14.508	0	62.709	1411.66	395.592	1	0	0.00825831	0.182632
0.041	0.011	3.098	1	35.948	2003.48	654.018	1	0	0.00512711	0.273659
0.515	0.362	5.696	1	18.436	484.716	319.073	0	1	0.259487	0.049968
0.683	0.247	5.961	1	5.093	760.816	100.193	1	1	0.182763	0.390664
0.208	0.008	11.994	1	66.529	1767.82	33.008	0	1	0.390393	0.556142
0.195	0.391	7.893	0	4.71	619.104	297.217	1	1	0.025782	0.457488
0.053	0.285	2.229	0	60.603	1952.72	47.67	0	1	0.0726402	0.629054
0.572	0.339	9.533	0	61.891	955.168	330.934	0	1	0.589453	0.431104
0.545	0.167	11.966	0	20.322	1863.09	742.945	0	1	0.0173223	0.593933
0.05	0.12	5.305	1	28.607	2051.68	227.823	0	1	0.447322	0.190942
0.675	0.344	14.863	1	15.565	1749.17	638.764	0	1	0.170861	0.216086
0.611	0.049	17.488	0	5.559	503.869	97.233	0	1	0.196606	0.524033
0.831	0.126	9.143	0	34.055	1455.6	696.683	1	1	0.319803	0.604465
0.351	0.353	18.815	0	57.887	839.183	692.699	0	1	0.280306	0.337321
0.897	0.386	9.718	1	66.17	982.647	284.057	0	0	0.514542	0.305298
0.74	0.078	13.267	0	60.831	1918.86	193.833	0	1	0.0467116	0.384384
0.819	0.023	8.288	0	39.807	1134.44	583.35	0	1	0.499106	0.400085
0.868	0.149	7.379	1	35.537	578.856	475.708	0	1	0.0342967	0.0380474
0.29	0.219	11.681	0	63.744	455.359	450.984	0	0	0.13422	0.387011
0.674	0.264	4.433	1	74.803	1852.95	149.938	0	1	0.470321	0.647404
0.242	0.374	3.555	0	50.992	430.572	91.906	0	1	0.397223	0.406601
0.813	0.064	14.511	0	3.14	367.603	84.871	0	0	0.38294	0.471502
0.125	0.067	7.797	0	56.069	578.418	517.873	1	1	0.310556	0.408737
0.319	0.042	8.602	0	32.564	840.56	242.69	0	1	0.0210211	0.472933
0.383	0.355	14.318	0	69.044	1667.61	543.462	1	1	0.466347	0.187503
0.104	0.348	11.915	1	48.327	939.144	662.829	0	1	0.530033	0.267849
0.608	0.049	18.981	1	74.497	1675.43	16.502	0	0	0.250752	0.267891
0.529	0.268	10.46	1	59.348	1617.53	84.916	0	1	0.121348	0.554454
0.1	0.354	3.758	0	10.414	901.526	641.815	0	0	0.206915	0.354689
0.138	0.342	9.848	1	39.232	309.83	415.991	0	1	0.570702	0.364431
0.466	0.015	17.551	0	28.074	893.076	112.578	1	0	0.580206	0.383572
0.419	0.354	7.256	1	25.629	1211.36	245.149	1	1	0.0625874	0.0918394
0.414	0.246	7.991	0	64.827	1650.46	285.902	0	1	0.342619	0.187567
0.512	0.308	11.862	1	41.32	1045.8	428.854	0	0	0.441243	0.0358043
0.595	0.126	5.649	0	58.592	1422.3	57.801	0	1	0.26813	0.0434736
0.48	0.389	13.694	1	49.514	1479.51	302.18	0	1	0.302866	0.437428
0.672	0.255	13.024	0	33.557	1996.72	158.362	0	1	0.50134	0.432536
0.272	0.288	12.069	1	69.946	1013.32	23.537	0	1	0.351189	0.483102
0.44	0.316	17.046	1	0.378	1532.97	386.804	0	1	0.506137	0.373745
0.495	0.19	7.629	1	36.813	214.124	537.907	0	0	0.506906	0.474557
0.411	0.268	9.304	0	34.73	1017.64	97.324	0	0	0.0707358	0.104358
0.1	0.011	3.608	0	74.037	2032.15	245.604	1	1	0.0917753	0.516834
0.526	0.221	17.384	0	46.768	1688.01	386.349	0	1	0.557848	0.227729
0.618	0.174	10.455	0	9.187	1848.31	670.82	0	1	0.0714866	0.638368
0.734	0.063	16.162	1	60.418	1791.29	377.902	1	0	0.597143	0.262017
0.542	0.064	9.447	0	20.264	88.812	112.578	0	0	0.314255	0.0176244
0.698	0.123	9.391	0	51.075	1341.62	117.769	0	0	0.299185	0.241295
0.014	0.372	11.615	1	44.688	1678.87	595.94	0	1	0.180071	0.637663
0.405	0.311	12.914	0	12.459	1554.94	704.856	1	1	0.596466	0.0798761
0.789	0.33	2.19	0	61.093	1785.91	475.663	0	1	0.171776	0.609507
0.289	0.076	12.069	1	19.972	1125.92	488.458	0	1	0.467464	0.550993
0.511	0.102	16.125	1	61.134	1099.32	263.636	0	1	0.130503	0.087759
0.295	0.019	10.919	0	57.876	1641.38	296.374	0	0	0.346263	0.287182
0.293	0.317	13.05	1	48.044	1968.43	131.133	1	1	0.41883	0.329353
0.585	0.179	16.433	0	63.148	490.725	463.209	1	1	0.338115	0.422239
0.676	0.202	9.52	0	14.656	1605.2	678.879	0	1	0.179467	0.413352
0.582	0.269	16.358	1	42.718	1106.39	574.721	0	1	0.327036	0.696796
0.548	0.182	7.62	1	45.62	20.836	524.407	0	1	0.361846	0.427985
0.498	0.353	11.781	0	1.097	346.572	577.203	0	1	0.0481216	0.684512
0.359	0.347	17.135	1	59.791	197.287	169.427	0	1	0.0476638	0.430805
0.723	0.326	16.024	1	9.289	519.831	415.468	0	1	0.0821253	0.595642
0.308	0.261	15.636	0	43.18	31.038	698.709	0	1	0.154546	0.0862636
0.21	0.189	15.073	0	10.954	776.714	651.491	0	1	0.0844691	0.41991
0.208	0.154	18.115	0	27.512	1630.36	586.81	1	1	0.529044	0.0694082
0.119	0.368	7.906	0	23.551	344.506	391.312	0	1	0.364757	0.618607
0.483	0.331	7.344	0	64.201	527.905	323.376	0	1	0.432307	0.681222
0.119	0.026	10.417	0	4.209	1316.71	126.693	0	1	0.356774	0.00262764
0.018	0.194	10.077	0	47.566	396.459	430.152	0	1	0.348259	0.44091
0.486	0.106	4.842	0	65.622	1914.6	740.35	0	1	0.340678	0.177548
0.273	0.397	3.672	0	10.284	1030.78	660.256	0	1	0.578539	0.2862
0.827	0.233	3.207	1	28.208	20.272	105.953	0	0	0.37243	0.535804
0.207	0.015	18.811	1	75.475	1217.62	747.112	1	1	0.509854	0.0165136
0.637	0.353	16.03	0	14.231	1592.56	542.165	0	0	0.515696	0.26755
0.787	0.237	14.826	0	59.272	351.392	414.602	1	1	0.217481	0.0397351
0.512	0.229	10.949	1	69.292	861.716	602.588	0	1	0.533512	0.58244
0.377	0.101	8.944	1	74.624	172.249	55.57	0	1	0.482992	0.321021
0.013	0.01	2.664	1	22.032	472.573	736.161	0	1	0.156395	0.122175
0.413	0.295	5.484	0	42.853	1581.73	201.277	0	1	0.427015	0.267251
0.831	0.244	8.291	1	29.463	1079.98	289.544	0	1	0.073629	0.537962
0.161	0.069	16.962	0	57.736	1381.87	410.755	0	1	0.265529	0.603269
0.756	0.32	16.501	0	20.591	1749.98	561.426	0	1	0.473104	0.339671
0.863	0.359	8.253	1	67.054	757.06	636.533	0	1	0.264779	0.290023
0.58	0.147	5.303	1	2.465	832.673	452.6	0	1	0.0539995	0.140632
0.807	0.016	3.495	1	66.198	1638.75	115.059	0	1	0.471053	0.492245
0.355	0.074	7.612	1	19.995	1717.12	496.426	0	1	0.533549	0.251827
0.093	0.216	5.518	0	40.944	793.176	326.222	0	1	0.102158	0.105939
0.869	0.326	4.533	0	25.102	611.217	301.52	0	1	0.337053	0.166866
0.116	0.141	18.288	0	51.518	1492.66	417.63	0	1	0.0827662	0.598526
0.673	0.398	3.115	1	17.898	1882.62	531.624	0	1	0.176189	0.0576159
0.896	0.307	7.368	0	72.982	1022.96	394.909	0	1	0.15905	0.376223
0.136	0.168	15.864	1	37.741	70.472	261.769	0	1	0.156725	0.108481
0.762	0.337	4.738	0	41.38	1839.86	208.654	0	1	0.217975	0.469964
0.17	0.027	7.177	1	42.915	1000.74	139.921	0	0	0.492111	0.393292
0.574	0.192	13.739	0	8.338	1879.67	192.148	0	1	0.333775	0.302649
0.057	0.321	10.712	1	65.815	643.828	400.806	1	1	0.203839	0.0787011
0.321	0.083	7.428	1	22.602	1461.74	87.375	1	1	0.346757	0.661397
0.547	0.081	18.04	1	59.214	661.042	713.462	0	1	0.543602	0.0608631
0.397	0.041	16.428	1	66.611	1716.31	519.148	0	1	0.521683	0.329502
0.678	0.272	11.6	1	64.238	983.648	167.514	0	0	0.245442	0.143645
0.151	0.331	7.547	1	75.415	1730.33	253.368	0	1	0.108731	0.62758
0.013	0.05	5.382	1	29.219	1684.19	419.702	1	1	0.0890103	0.686905
0.237	0.152	18.152	1	17.228	695.969	503.552	0	1	0.315976	0.154732
0.418	0.235	11.617	0	44.583	1955.91	27.066	0	1	0.397113	0.426319
0.524	0.115	13.615	1	39.399	1109.9	171.18	0	0	0.371679	0.598654
0.8	0.013	5.781	1	13.246	361.469	149.961	0	1	0.382006	0.133454
[truncated: 1,132 more rows]

## Sheet: 2015
Fin	Riskasset	Years of Education	Gender	Age	Family assets	Family income	Availability of finance-related practitioners	Marriage	Percentage of children	Proportion of elderly people
0.637	0.33	14.912	0	55.974	1958.73	267.62	0	0	0.449812	0.171203
0.853	0.272	3.766	0	48.941	1405.59	412.758	1	0	0.560814	0.393762
0.09	0.028	15.496	0	51.98	1653.52	647.894	0	1	0.298984	0.268532
0.157	0.371	7.797	0	28.282	844.879	22.831	0	0	0.202722	0.0391156
0.364	0.043	18.809	1	7.41	980.519	230.123	0	1	0.0414197	0.525721
0.636	0.131	6.389	1	31.026	1566.58	313.153	0	0	0.0612506	0.471651
0.249	0.345	3.238	0	71.799	1130.81	28.272	1	1	0.53701	0.664324
0.251	0.308	10.088	1	48.77	949.723	348.829	0	1	0.374865	0.202435
0.18	0.282	3.317	1	75.566	1598.94	302.795	0	1	0.153465	0.267186
0.841	0.333	6.893	0	1.335	1130.87	126.967	0	1	0.578246	0.302884
0.815	0.172	15.09	1	73.694	1933.13	638.559	0	1	0.210596	0.554219
0.882	0.352	2.078	0	57.161	1102.64	159.364	0	1	0.128434	0.130015
0.69	0.29	13.808	0	66.513	578.982	255.553	0	1	0.225556	0.047853
0.868	0.117	12.749	1	33.132	927.001	380.111	0	0	0.396014	0.2047
0.4	0.297	14.404	1	33.415	514.323	274.814	0	0	0.557994	0.214805
0.029	0.029	8.914	0	33.605	1792.23	111.508	0	1	0.576031	0.557936
0.837	0.035	16.719	0	51.56	1266.95	687.963	1	1	0.138157	0.312369
0.464	0.147	7.508	1	67.207	66.967	141.219	0	1	0.118308	0.335078
0.574	0.025	2.417	0	6.457	1826.66	248.245	0	1	0.532249	0.646123
0.003	0.138	9.696	1	64.006	781.346	347.554	1	0	0.465358	0.0134587
0.094	0.38	15.819	0	41.874	204.36	508.948	1	1	0.327274	0.546229
0.47	0.257	12.146	1	61.48	1491.72	572.65	0	1	0.29957	0.585067
0.586	0.393	14.862	0	30.764	1915.48	47.488	0	1	0.382885	0.482952
0.883	0.159	17.76	0	33.369	456.862	561.585	0	1	0.209461	0.319056
0.687	0.107	8.996	0	43.862	1227.7	560.947	0	1	0.568963	0.352083
0.759	0.223	12.817	1	62.38	695.718	492.283	0	1	0.066213	0.586862
0.519	0.295	9.315	0	36.124	465.938	302.157	0	0	0.466823	0.257424
0.17	0.125	12.765	0	59.172	1211.49	527.64	0	1	0.428938	0.541722
0.211	0.363	15.606	1	22.662	1737.71	636.306	0	1	0.227515	0.188635
0.899	0.282	16.946	1	19.851	510.066	568.574	0	1	0.347087	0.0353343
0.755	0.192	13.546	0	66.597	807.323	735.364	0	1	0.0323191	0.122431
0.804	0.156	7.766	1	61.503	1687.26	740.19	0	1	0.575024	0.0604358
0.54	0.087	4.897	0	23.136	1455.04	633.232	0	1	0.0611957	0.655907
0.543	0.298	15.054	1	41.909	1501.55	319.05	0	0	0.0314035	0.569344
0.478	0.245	12.665	1	20.401	1028.09	309.124	0	0	0.419709	0.595087
0.467	0.295	15.899	1	20.962	1074.03	206.104	0	1	0.502383	0.273275
0.877	0.18	6.57	1	51.708	908.098	559.103	0	0	0.578979	0.261632
0.571	0.302	8.233	1	74.566	611.655	58.529	0	1	0.0734458	0.309742
0.194	0.361	13.339	0	49.588	1391.07	425.257	0	1	0.0226875	0.129673
0.335	0.221	12.852	0	5.13	1732.95	736.479	0	1	0.360179	0.415851
0.868	0.384	12.975	0	44.479	998.608	430.403	0	0	0.0422437	0.353279
0.196	0.105	14.656	0	7.048	920.804	173.547	0	1	0.262325	0.501538
0.195	0.199	17.862	0	63.897	936.891	481.081	0	1	0.454079	0.47962
0.795	0.294	16.788	0	70.489	1183.32	603.43	1	1	0.470248	0.113245
0.498	0.23	4.997	0	56.922	1658.09	745.29	1	1	0.305301	0.349626
0.052	0.303	11.058	1	24.177	1578.1	171.02	1	1	0.0756615	0.656142
0.849	0.198	6.36	0	13.157	260.005	70.778	0	1	0.459188	0.357488
0.699	0.303	7.848	1	32.682	438.835	338.493	1	1	0.161211	0.6373
0.212	0.018	17.156	1	12.596	683.951	101.718	0	1	0.18811	0.356612
0.167	0.39	11.564	1	1.732	1548.43	321.896	1	1	0.336302	0.241337
0.235	0.101	16.914	1	0.651	1805.63	115.765	1	1	0.0215155	0.252724
0.057	0.161	12.912	1	48.016	1322.34	553.799	0	1	0.227058	0.690921
0.581	0.393	12.94	1	58.219	1025.15	335.556	1	1	0.175365	0.601794
0.164	0.28	18.798	1	46.747	575.226	141.537	0	1	0.290121	0.11568
0.412	0.02	13.876	1	1.746	59.456	56.685	0	0	0.203638	0.316364
0.249	0.146	9.774	1	22.992	1285.6	388.147	0	1	0.179247	0.391476
0.441	0.071	12.932	0	26.469	941.273	85.053	0	1	0.535307	0.07163
0.475	0.169	15.651	0	66.569	243.105	257.739	0	1	0.0244087	0.0537706
0.746	0.124	8.166	1	64.219	151.28	548.722	0	1	0.167437	0.172079
0.762	0.097	10.368	1	10.85	1436.58	331.526	1	0	0.36082	0.175091
0.033	0.297	8.722	1	41.934	1968.99	584.807	0	1	0.452412	0.586285
0.204	0.226	4.642	1	12.552	846.381	416.151	1	1	0.445015	0.259987
0.366	0.395	17.832	0	4.631	1867.84	586.423	0	1	0.317588	0.0629994
0.021	0.392	11.232	0	67.914	1430.82	126.511	0	1	0.0913724	0.593741
0.877	0.375	3.177	1	11.522	916.11	118.953	1	1	0.0673849	0.495706
0.342	0.249	8.265	0	50.314	1050.25	173.821	0	1	0.531297	0.416877
0.791	0.127	9.644	0	9.168	1952.16	738.324	0	1	0.411542	0.293741
0.236	0.1	17.829	1	56.67	1033.22	721.317	0	1	0.111698	0.226811
0.809	0.043	16.066	1	34.758	816.524	190.987	0	1	0.418354	0.332173
0.769	0.377	3.211	1	22.331	150.905	253.095	0	1	0.287631	0.665648
0.195	0.223	5.017	0	13.211	910.038	670.911	1	1	0.380267	0.476629
0.411	0.337	17.922	0	72.423	465.75	227.436	0	0	0.496725	0.479577
0.188	0.264	4.589	0	7.31	913.043	586.105	0	0	0.176867	0.403119
0.626	0.189	7.917	0	38.868	1718.43	661.873	0	0	0.109995	0.165072
0.041	0.359	15.033	1	28.169	1568.4	404.448	0	1	0.503244	0.442149
0.856	0.235	8.622	0	4.402	887.442	316.887	0	1	0.50557	0.489575
0.641	0.172	13.846	1	73.149	601.953	415.058	0	1	0.372887	0.0585986
0.407	0.092	7.29	1	43.013	2020.88	266.914	0	1	0.186718	0.426362
0.261	0.07	4.847	0	49.804	2012.56	194.629	1	1	0.281442	0.122474
0.652	0.326	3.29	0	48.234	1224.88	329.227	0	1	0.537523	0.0136509
0.63	0.165	13.753	0	46.675	2018.94	219.878	0	1	0.401801	0.318265
0.067	0.313	2.07	1	33.754	981.77	640.563	0	1	0.251814	0.67007
0.121	0.225	11.268	1	44.518	914.795	275.975	0	1	0.452229	0.267528
0.583	0.366	3.941	0	72.578	903.529	746.019	1	1	0.062569	0.517026
0.711	0.083	9.469	0	68.248	1075.91	596.19	0	1	0.107852	0.691626
0.463	0.202	2.691	1	8.952	610.842	216.531	1	1	0.309879	0.102649
0.731	0.353	18.773	1	15.943	1472.32	583.1	0	1	0.289572	0.603204
0.215	0.006	18.301	1	36.906	596.07	16.707	1	1	0.095291	0.636253
0.268	0.046	17.835	1	6.417	855.332	618.32	0	1	0.237513	0.276244
0.652	0.376	17.074	0	20.095	1997.16	226.093	0	1	0.251173	0.659133
0.236	0.285	6.763	0	40.192	1200.28	193.901	0	0	0.0338755	0.0907712
0.717	0.126	5.178	0	47.188	282.852	425.599	1	1	0.48085	0.0382824
0.401	0.111	3.878	1	22.315	251.555	474.365	0	1	0.456331	0.268511
0.153	0.391	5.247	0	8.672	671.244	243.874	0	1	0.175768	0.60878
0.179	0.368	11.318	1	44.187	973.633	341.111	0	0	0.594598	0.0973083
0.313	0.033	14.321	1	42.454	1097.82	269.646	0	1	0.561858	0.147212
0.146	0.31	15.899	0	37.486	2020.95	407.158	0	1	0.423408	0.470775
0.49	0.078	3.209	0	44.112	1680.69	338.63	0	0	0.545396	0.570968
0.54	0.318	2.254	1	51.398	51.694	291.366	0	1	0.169744	0.43589
0.259	0.353	13.377	1	55.044	2050.8	719.177	0	1	0.0949248	0.360649
0.697	0.039	18.181	1	64.646	1335.17	368.09	0	1	0.116898	0.229609
0.741	0.038	14.922	1	25.086	859.776	340.428	1	1	0.38164	0.437535
0.147	0.176	13.739	0	61.399	225.016	382.934	1	1	0.326011	0.285516
0.125	0.016	8.153	0	49.456	151.155	155.061	0	1	0.585461	0.627558
0.327	0.341	16.847	1	54.631	1050.18	686.301	1	1	0.104575	0.589767
0.293	0.226	10.867	1	72.103	810.264	537.202	0	1	0.429633	0.349178
0.683	0.227	6.275	0	59.604	174.753	29.229	0	1	0.18302	0.249904
0.292	0.355	16.814	1	54.642	1431.32	624.421	0	1	0.309531	0.609742
0.059	0.073	11.903	0	2.989	427.631	699.461	1	1	0.352873	0.597522
0.833	0.109	6.047	0	65.24	1921.42	280.392	0	1	0.505496	0.322217
0.363	0.138	17.308	0	7.547	1133.62	503.074	0	1	0.245808	0.0643239
0.328	0.323	11.168	0	50.662	118.982	700.212	1	0	0.591833	0.698312
0.095	0.297	13.986	1	33.578	1470.62	125.396	0	1	0.0685751	0.638496
0.079	0.15	11.85	1	10.915	27.784	304.775	0	1	0.346648	0.472997
0.714	0.198	10.253	1	6.109	837.117	308.714	0	1	0.528971	0.110318
0.366	0.248	14.713	1	20.517	1141.82	133.205	0	1	0.40799	0.00737022
0.753	0.263	15.867	1	62.48	120.735	120.273	0	0	0.166503	0.143922
0.78	0.09	4.687	1	71.542	767.763	19.758	1	1	0.383563	0.636381
0.83	0.092	13.224	0	26.021	954.855	416.765	0	1	0.116422	0.547233
0.44	0.133	11.583	1	8.106	141.328	279.504	0	1	0.480392	0.117026
0.514	0.158	4.22	1	51.715	325.415	596.76	0	1	0.0571856	0.449968
0.482	0.168	11.795	0	41.953	199.978	53.635	1	1	0.351701	0.625721
0.743	0.106	8.233	1	6.076	889.32	455.309	0	1	0.200452	0.62006
0.402	0.323	9.069	0	61.107	280.599	327.747	0	1	0.535984	0.586734
0.441	0.368	3.7	1	0.037	1813.76	445.747	0	0	0.548235	0.144008
0.899	0.382	15.128	0	70.5	1220.94	561.904	0	1	0.562572	0.630741
0.869	0.191	9.151	0	17.393	1081.48	147.525	0	0	0.343754	0.353322
0.783	0.135	9.851	1	51.715	534.54	165.875	0	1	0.0951445	0.611942
0.356	0.022	17.864	0	72.247	1641.38	219.423	1	1	0.35302	0.683123
0.578	0.298	11.727	1	52.643	983.773	359.029	0	1	0.152348	0.200491
0.274	0.176	10.222	1	2.082	1015.76	518.055	0	1	0.208362	0.189746
0.01	0.28	15.611	0	14.099	1930.06	212.957	0	0	0.259999	0.545054
0.546	0.183	11.956	1	14.322	1363.03	491.031	0	1	0.400775	0.518073
0.7	0.135	16.489	0	26.958	401.341	67.204	1	1	0.127116	0.208011
0.532	0.181	5.375	1	0.749	706.422	507.878	0	1	0.0950713	0.0835719
0.052	0.28	5.181	1	3.416	1292.48	104.291	0	1	0.0710288	0.153151
0.689	0.047	6.089	1	3.871	413.109	670.706	1	1	0.441316	0.408246
0.315	0.02	5.732	0	65.425	1699.97	166.922	0	1	0.123307	0.643815
0.796	0.087	15.168	0	73.163	1114.84	677.946	0	1	0.537156	0.607819
0.607	0.298	8.879	1	39.313	505.998	729.171	0	1	0.501047	0.633924
0.762	0.305	15.873	0	31.126	370.483	445.474	0	1	0.338591	0.26097
0.031	0.141	12.463	1	11.831	2035.34	127.149	0	1	0.302042	0.0348857
0.775	0.34	15.589	1	66.469	2022.2	689.557	1	1	0.292062	0.58449
0.195	0.185	18.187	0	50.748	845.066	319.528	0	1	0.0547502	0.261888
0.126	0.048	10.986	0	35.964	686.016	416.56	1	1	0.146654	0.380197
0.372	0.297	14.762	1	68.241	411.732	690.149	0	1	0.296329	0.536232
0.832	0.134	11.549	0	31.358	1012.32	3.57	0	1	0.175146	0.0977783
0.467	0.367	5.436	0	5.035	128.935	278.958	1	0	0.443147	0.487011
0.444	0.155	2.755	0	24.307	295.371	371.641	0	1	0.56184	0.0587909
0.33	0.372	15.178	0	75.327	1304.94	568.415	0	1	0.0296823	0.691626
0.588	0.055	13.303	0	72.52	294.119	422.685	0	1	0.0786645	0.599124
0.613	0.181	13.649	0	61.969	1225.82	260.198	0	1	0.301071	0.456868
0.539	0.344	6.257	0	33.232	53.009	717.742	0	0	0.244673	0.0986969
0.309	0.232	3.555	0	6.505	1463.8	72.759	0	1	0.324986	0.210746
0.559	0.03	5.605	0	53.77	404.721	522.221	0	1	0.220228	0.463298
0.663	0.263	13.196	0	23.899	434.829	418.45	0	0	0.217023	0.28526
0.544	0.046	4.972	0	4.221	1949.09	290.045	0	1	0.00574969	0.093292
0.595	0.167	14.184	0	53.696	719.379	691.447	0	1	0.32233	0.159239
0.098	0.058	7.882	1	72.265	1879.61	736.525	0	1	0.564257	0.105918
0.565	0.218	12.417	1	50.667	1189.64	47.055	1	1	0.0437819	0.138197
0.735	0.25	3.533	0	41.895	46.249	538.75	0	0	0.148759	0.556633
0.449	0.386	3.691	0	12.61	716.562	456.698	1	1	0.42458	0.508802
0.686	0.172	9.18	0	70.097	85.682	193.855	0	1	0.460158	0.320444
0.341	0.171	16.883	1	10.226	1102.2	78.587	0	1	0.358623	0.0596881
0.724	0.107	7.588	0	53.622	119.295	356.729	1	1	0.364849	0.0335612
0.664	0.274	15.572	0	69.459	1630.3	229.144	0	1	0.589471	0.144072
0.625	0.308	12.204	1	29.748	456.048	337.059	0	1	0.241322	0.244926
0.794	0.215	18.425	1	41.869	1893.13	149.619	1	1	0.441902	0.209058
0.591	0.226	16.316	0	7.354	1401.9	502.3	1	1	0.471822	0.0754326
0.263	0.34	17.767	0	36.894	1802.25	594.46	0	0	0.286898	0.573424
0.093	0.139	4.193	1	33.684	351.267	152.739	0	1	0.228047	0.31771
0.188	0.368	16.614	1	6.897	481.586	696.934	0	1	0.442744	0.131574
0.622	0.051	2.619	1	31.1	2037.41	388.307	0	0	0.592071	0.515445
0.107	0.338	15.204	0	53.142	105.712	25.905	1	0	0.14019	0.239906
0.805	0.324	3.945	0	38.509	1706.35	284.331	0	1	0.0787378	0.531254
0.751	0.26	15.834	0	23.65	525.464	36.787	1	1	0.100638	0.234523
0.357	0.067	17.541	0	71.372	607.023	222.951	0	1	0.262893	0.0282205
0.466	0.111	10.693	0	20.125	1871.6	118.361	0	1	0.170147	0.280239
0.338	0.059	2.742	0	12.072	687.644	106.044	0	1	0.532926	0.0434523
0.628	0.344	17.603	1	65.713	635.378	625.423	1	1	0.491617	0.590216
0.786	0.196	2.908	1	6.002	2004.92	226.344	0	1	0.473049	0.508161
0.831	0.238	8.086	0	34.508	1519.82	198.705	0	1	0.0605182	0.227558
0.476	0.368	16.489	1	55.858	59.644	556.576	1	1	0.289554	0.356398
0.449	0.265	2.307	1	60.244	603.205	278.047	0	0	0.567663	0.238112
0.52	0.355	9.772	1	4.726	34.731	209.929	0	0	0.319053	0.150267
0.728	0.215	5.123	1	75.499	158.792	545.944	0	0	0.563762	0.305832
0.819	0.012	15.821	1	21.05	740.348	539.843	1	1	0.265072	0.620808
0.122	0.181	4.995	0	61.241	327.481	448.707	0	1	0.358495	0.508054
0.565	0.134	15.634	1	56.848	373.612	194.698	0	1	0.0753685	0.36881
0.797	0.079	16.847	0	63.301	531.035	256.737	0	1	0.0657369	0.012006
0.623	0.275	2.466	1	64.683	1838.05	437.779	0	0	0.173956	0.576907
0.62	0.264	7.399	1	34.651	2012.06	634.621	0	1	0.203967	0.135783
0.425	0.35	4.021	0	55.41	901.651	133.341	0	1	0.571929	0.237129
0.203	0.381	9.006	1	72.108	649.274	37.288	1	1	0.428242	0.533497
0.806	0.287	15.669	1	58.184	514.823	542.21	0	1	0.276608	0.389959
0.781	0.179	5.825	0	46.19	575.101	562.45	0	1	0.0862636	0.393634
0.167	0.253	9.433	1	41.25	1245.98	158.407	0	1	0.47272	0.0839991
0.451	0.03	3.357	0	63.465	286.795	433.043	1	1	0.527799	0.697052
0.291	0.342	13.908	0	54.749	459.866	490.666	0	1	0.437342	0.290493
0.28	0.168	11.081	1	8.746	1559.13	109.095	0	1	0.430219	0.30737
0.166	0.335	9.179	0	20.269	1609.46	167.491	0	1	0.549535	0.5301
0.861	0.114	13.257	1	63.936	646.833	555.256	0	1	0.00996124	0.29671
0.229	0.092	10.745	0	31.882	1858.45	195.768	0	1	0.336943	0.478338
0.594	0.334	17.095	0	8.257	202.732	709.979	0	1	0.0410352	0.181649
0.579	0.107	11.158	0	21.345	1202.6	167.582	0	1	0.344121	0.399295
0.269	0.013	3.466	1	0.892	1118.47	498.475	0	1	0.0774926	0.497244
0.354	0.254	2.036	1	51.497	98.514	146.569	1	1	0.183184	0.699829
0.72	0.163	17.378	1	60.896	1986.77	445.224	0	1	0.347636	0.505618
0.339	0.013	15.092	1	36.205	1470.5	189.53	0	1	0.512986	0.0893185
0.136	0.313	8.562	1	44.344	107.465	571.215	0	0	0.431135	0.459902
0.134	0.313	12.324	1	41.937	969.377	79.407	0	1	0.363146	0.657808
0.168	0.062	3.986	0	16.497	1906.65	731.289	0	0	0.220722	0.460735
0.448	0.035	9.259	1	52.71	1872.85	448.775	0	0	0.448183	0.535847
0.204	0.042	8.867	1	60.654	1799.43	534.014	0	1	0.182049	0.187716
0.653	0.071	18.672	0	40.327	1653.84	610.989	0	1	0.581066	0.663491
0.595	0.164	11.144	1	57.055	731.647	395.911	0	0	0.134202	0.602606
0.547	0.154	3.249	0	50.829	1612.96	563.406	0	1	0.268166	0.154369
0.791	0.329	4.303	0	14.041	974.384	173.638	0	1	0.0544755	0.336894
0.097	0.317	11.721	1	23.565	646.958	117.108	0	0	0.52551	0.18966
0.58	0.178	2.185	0	73.177	117.167	286.152	0	1	0.538658	0.638688
0.726	0.034	3.781	0	20.781	1225.95	743.446	1	1	0.372265	0.194809
0.165	0.011	4.078	0	73.726	1059.07	677.172	0	1	0.497293	0.59122
0.388	0.061	3.269	0	14.41	260.381	401.83	0	1	0.209607	0.0348216
0.136	0.318	18.956	1	39.385	1502.05	155.471	0	1	0.0157292	0.373809
0.283	0.286	2.099	1	24.634	1015.2	32.826	0	0	0.452522	0.592224
0.19	0.085	15.606	0	58.588	616.099	674.668	0	1	0.593683	0.407434
0.706	0.016	2.132	1	46.965	1262.19	12.199	0	1	0.44767	0.313117
0.439	0.32	18.35	0	51.129	1933.75	535.517	0	0	0.558177	0.322666
0.875	0.276	15.998	1	56.788	501.178	485.635	0	1	0.340532	0.601111
0.586	0.136	5.566	1	17.235	1404.96	588.7	0	1	0.55783	0.0336253
0.885	0.179	5.578	1	69.981	485.905	679.608	0	1	0.594946	0.515253
0.071	0.15	2.13	1	16.363	1498.73	290.318	0	1	0.570226	0.134843
0.366	0.043	16.991	1	28.681	2025.7	421.911	0	1	0.223615	0.626789
0.384	0.036	18.521	0	55.357	1929.81	206.855	0	1	0.308231	0.116727
0.297	0.37	11.119	1	56.349	1214.24	520.878	0	1	0.272451	0.645631
0.267	0.227	17.682	0	20.621	1142.2	321.19	0	0	0.168261	0.224781
0.136	0.081	6.664	0	13.153	113.85	565.159	0	0	0.0873074	0.353322
0.428	0.041	17.978	0	68.19	893.952	131.679	0	1	0.0948698	0.129096
0.813	0.004	10.93	0	17.126	2046.36	226.161	0	1	0.525877	0.589447
0.655	0.369	6.869	1	66.393	1453.98	389.559	0	1	0.128526	0.0800897
0.437	0.159	4.741	0	9.753	757.123	238.524	0	1	0.563359	0.0385388
0.309	0.185	9.32	0	74.044	1138.88	230.419	1	0	0.241139	0.685281
0.361	0.345	7.695	1	36.507	720.255	342.705	0	1	0.0290231	0.288913
0.685	0.069	15.639	1	53.719	1713.86	271.809	0	0	0.397333	0.466503
0.263	0.134	8.894	0	50.442	945.216	707.657	0	1	0.409198	0.158385
0.676	0.099	9.504	1	58.708	1569.4	516.666	0	1	0.585553	0.0885922
0.069	0.319	14.142	0	26.095	1159.47	215.256	1	1	0.433992	0.391092
0.821	0.121	10.532	1	70.899	1569.65	420.18	1	1	0.0161138	0.521876
0.628	0.317	11.826	1	59.038	1323.09	307.371	0	0	0.407788	0.411899
0.701	0.147	14.926	1	26.631	459.929	570.464	1	1	0.557299	0.553279
0.709	0.326	7.056	1	74.847	733.963	564.818	0	1	0.218946	0.468853
0.716	0.215	18.767	0	38.124	539.548	660.916	1	1	0.352452	0.030784
0.715	0.362	16.666	0	55.76	761.129	678.265	0	1	0.349742	0.685665
0.763	0.219	8.371	0	4.759	1745.16	691.06	0	1	0.204755	0.149049
0.629	0.346	2.059	1	29.085	1385.37	124.007	0	1	0.0781518	0.174642
0.13	0.087	8.028	1	64.961	1813.33	310.239	0	0	0.105509	0.60094
0.185	0.238	17.197	1	44.293	591.751	544.077	0	1	0.291714	0.411557
0.114	0.262	3.456	0	10.884	515.449	142.607	0	1	0.395318	0.065157
0.601	0.368	15.924	0	14.932	1094.38	246.902	1	1	0.597308	0.636061
0.702	0.069	18.653	0	32.557	1186.64	477.348	0	0	0.255	0.5138
0.714	0.244	2.951	1	20.689	116.854	86.259	0	1	0.184722	0.102606
0.495	0.089	14.45	1	36.403	853.016	163.052	1	1	0.105472	0.440483
0.754	0.228	14.711	1	5.545	1135.69	451.667	1	1	0.258022	0.252831
0.852	0.233	15.333	0	65.407	420.432	744.516	0	1	0.22215	0.0710318
0.253	0.032	6.719	0	49.53	884.625	552.501	0	0	0.066158	0.100983
0.063	0.16	17.907	0	55.334	1207.04	382.911	0	0	0.420002	0.356761
0.435	0.108	5.518	1	69.545	2008.49	305.731	0	1	0.315793	0.404657
0.825	0.34	5.013	1	23.602	1247.48	692.039	0	1	0.411615	0.30878
0.063	0.393	16.468	1	10.704	1339.56	521.197	0	0	0.309037	0.32288
0.299	0.06	14.997	1	33.503	444.155	53.498	0	1	0.55869	0.441871
0.562	0.36	13.099	0	10.973	924.497	309.83	0	0	0.594324	0.528968
0.239	0.218	7.139	0	60.418	856.396	696.137	0	1	0.202942	0.00149541
0.033	0.19	7.244	0	26.169	1395.83	315.453	0	0	0.522709	0.234159
0.367	0.374	5.95	0	25.745	794.115	191.92	0	0	0.349669	0.579812
0.405	0.321	14.159	1	37.217	661.918	32.849	0	0	0.540635	0.178359
0.653	0.371	14.898	1	72.077	456.048	530.85	0	1	0.560411	0.427537
0.529	0.167	17.059	0	30.096	588.496	321.987	1	0	0.198218	0.0418287
0.673	0.288	2.517	1	30.989	1345.06	138.099	1	0	0.468087	0.274493
0.068	0.375	12.6	1	25.202	1645.57	327.633	0	0	0.384442	0.116834
0.029	0.04	9.623	0	8.651	575.789	646.824	0	0	0.32993	0.417667
0.686	0.031	12.298	0	23.729	1148.52	232.536	0	1	0.292611	0.234886
0.014	0.206	8.857	1	73.135	1382.18	297.035	0	0	0.458455	0.46411
0.611	0.131	5.484	0	10.291	1418.42	419.566	0	1	0.545543	0.464238
0.588	0.117	14.017	1	12.881	856.083	181.698	0	1	0.191955	0.259474
0.584	0.143	10.697	0	10.393	1707.6	629.544	0	1	0.445344	0.459645
0.856	0.123	11.751	1	25.569	1069.46	85.895	0	0	0.260036	0.332835
0.473	0.174	6.013	0	0.215	29.787	428.422	0	1	0.132902	0.548323
0.749	0.14	8.337	0	75.851	548.812	304.957	1	1	0.33881	0.478402
0.818	0.196	3.396	1	11.979	1182.07	505.283	0	1	0.0211127	0.463533
0.833	0.239	12.555	0	27.215	309.704	621.029	1	1	0.453621	0.517133
0.842	0.262	9.3	0	66.46	636.818	115.037	0	1	0.479641	0.57383
0.733	0.367	18.209	1	0.364	1072.28	238.023	0	1	0.445491	0.0680837
0.617	0.238	8.115	1	74.288	594.129	342.5	0	1	0.0725669	0.591775
0.307	0.149	5.79	0	19.972	1742.09	418.108	0	0	0.348405	0.652937
0.633	0.211	16.21	0	31.425	1792.79	683.478	0	1	0.156798	0.66802
0.637	0.153	11.232	1	44.933	686.392	520.354	0	1	0.00256355	0.491498
0.61	0.396	15.986	0	54.631	1868.09	615.565	0	1	0.0165716	0.371395
0.481	0.303	4.795	0	15.419	251.618	355.067	0	1	0.528056	0.561184
0.018	0.355	18.053	1	7.807	1485.59	429.856	0	1	0.0105655	0.211771
0.764	0.027	13.012	1	75.183	1093.81	116.471	1	1	0.379919	0.424845
0.598	0.278	11.055	0	11.045	1615.34	118.247	0	1	0.518058	0.367016
0.3	0.069	2.314	1	0.686	1870.72	202.894	0	1	0.574346	0.0181799
0.374	0.224	6.421	1	44.483	1196.09	21.101	1	0	0.466219	0.0159154
0.079	0.309	11.8	1	27.626	1674.68	442.81	0	1	0.0900723	0.166268
0.224	0.002	12.014	0	74.497	1508.31	389.195	0	1	0.374792	0.242491
0.842	0.087	17.463	1	27.35	1118.66	735.66	1	0	0.387408	0.107883
0.687	0.317	12.927	1	59.372	1323.59	734.567	0	1	0.0423353	0.452104
0.826	0.041	11.378	1	44.65	1160.35	670.752	1	1	0.219935	0.680837
0.112	0.219	9.153	1	15.44	438.772	499.113	0	1	0.0974517	0.313181
0.226	0.049	14.952	1	1.192	680.258	438.849	0	1	0.021131	0.402777
0.779	0.019	5.152	0	61.57	861.278	251.068	0	1	0.119791	0.197266
0.747	0.286	5.348	0	45.562	913.356	369.319	0	1	0.099649	0.103974
0.56	0.296	18.117	1	46.16	316.715	406.793	0	1	0.578082	0.222837
0.339	0.004	17.993	0	20.786	418.555	82.025	0	1	0.452614	0.570434
0.598	0.135	17.568	0	19.176	874.11	665.766	0	1	0.308304	0.601816
0.732	0.37	11.501	0	56.621	904.906	557.806	0	1	0.177178	0.675561
0.753	0.017	4.439	0	30.173	961.302	131.93	0	1	0.540892	0.62993
0.313	0.304	13.774	0	22.686	652.904	444.245	0	0	0.204169	0.65251
0.537	0.301	3.713	0	59.188	47.939	484.041	0	1	0.255147	0.0398633
0.364	0.31	7.386	1	0.888	1016.01	581.324	1	1	0.567699	0.225379
0.088	0.365	2.439	1	8.166	1580.98	269.965	0	1	0.36961	0.137214
0.755	0.305	6.93	0	37.161	25.468	489.892	0	1	0.437123	0.213074
0.126	0.131	9.427	0	51.79	322.724	187.276	0	1	0.0391675	0.0520402
0.175	0.018	7.775	0	42.818	804.13	530.281	0	1	0.246193	0.0835505
0.081	0.349	12.468	0	47.789	703.73	48.785	1	1	0.404382	0.349498
0.855	0.137	6.902	0	40.327	68.782	680.837	1	1	0.235572	0.403162
0.051	0.362	17.381	0	25.476	622.86	596.373	1	1	0.594342	0.639158
0.171	0.107	6.15	0	36.382	107.778	648.19	1	1	0.352251	0.0360393
0.333	0.241	17.071	1	46.675	1799.93	690.695	0	1	0.102579	0.093527
0.673	0.045	15.598	0	22.544	900.775	71.006	0	1	0.0992828	0.0383251
0.363	0.071	11.739	1	9.354	799.811	490.53	0	1	0.505991	0.216855
0.859	0.108	3.879	1	7.716	1833.54	735.113	1	1	0.375652	0.298398
0.54	0.18	6.07	1	4.1	48.377	581.096	0	1	0.556859	0.08464
0.652	0.032	5.251	0	18.968	160.544	75.923	0	1	0.164232	0.236338
0.711	0.207	4.183	0	64.985	2004.42	312.357	0	1	0.224311	0.690493
0.814	0.106	2.246	0	69.053	838.87	689.033	1	0	0.291604	0.0290536
0.222	0.106	11.117	1	22.632	562.269	451.894	0	1	0.564495	0.474557
0.722	0.294	3.903	0	38.126	120.109	579.548	0	1	0.36972	0.311493
0.873	0.32	9.117	1	16.156	991.222	512.295	0	1	0.43802	0.259218
0.636	0.013	10.978	1	22.892	1277.4	716.513	0	1	0.41438	0.45407
0.041	0.39	5.735	1	23.119	452.355	604.66	0	0	0.141618	0.664281
0.071	0.386	6.389	0	14.387	218.381	524.475	1	0	0.490591	0.172848
0.227	0.339	15.31	0	18.984	1491.16	617.386	1	1	0.252474	0.309186
0.133	0.089	16.424	1	17.254	1194.78	116.79	0	1	0.0379223	0.0253151
0.003	0.327	11.39	0	30.458	1451.97	175.369	0	1	0.476217	0.617261
0.84	0.001	15.26	1	24.207	463.872	584.283	1	1	0.0535966	0.322837
0.708	0.256	9.774	0	36.658	1184.64	259.606	0	1	0.515824	0.604849
0.36	0.124	14.06	1	2.885	1101.26	631.092	0	1	0.43249	0.184021
0.204	0.237	10.614	1	25.457	1891.75	608.393	1	1	0.413282	0.456355
0.608	0.105	14.526	1	56.027	1155.09	667.61	0	1	0.25641	0.00354625
0.229	0.396	16.149	0	45.265	2025.14	42.57	0	1	0.53701	0.0378979
0.078	0.091	14.46	0	37.303	1971.44	578.546	0	1	0.0657552	0.0512284
0.316	0.36	7.722	1	68.204	1929.06	214.937	0	1	0.0664144	0.379598
0.346	0.112	10.642	1	29.681	1804.44	297.217	0	1	0.108036	0.687204
0.885	0.32	16.374	0	23.04	392.891	498.02	1	1	0.139146	0.243303
0.048	0.084	8.391	0	22.553	172.312	691.287	0	1	0.217408	0.0176031
0.768	0.283	8.144	0	68.274	1587.86	633.983	0	1	0.249269	0.478637
0.073	0.239	11.63	1	39.223	1123.48	581.369	0	1	0.309714	0.0577441
0.026	0.228	6.942	1	29.423	727.14	740.623	0	1	0.0924345	0.64153
0.224	0.356	4.193	0	9.567	149.277	409.844	0	1	0.455727	0.253877
0.033	0.088	18.91	0	59.228	900.962	134.753	0	1	0.520603	0.394809
0.83	0.329	10.756	0	71.01	953.791	154.583	0	1	0.494436	0.480987
0.227	0.129	7.498	1	34.271	913.043	294.94	0	0	0.269942	0.416663
0.562	0.063	4.099	1	35.941	1093.5	328.999	0	1	0.345054	0.114164
0.857	0.159	11.311	0	48.675	168.431	546.878	0	1	0.136747	0.496561
0.478	0.272	15.661	1	6.941	1645.76	217.692	0	1	0.344578	0.308994
0.826	0.233	18.077	0	31.669	1274.9	480.74	0	1	0.570153	0.189596
0.408	0.335	15.653	0	22.099	983.335	745.814	0	1	0.053029	0.55392
0.057	0.024	16.28	1	73.372	1422.49	519.056	1	1	0.505423	0.313202
0.146	0.128	2.346	0	0.723	2023.2	609.714	1	1	0.405774	0.416984
0.768	0.233	14.752	0	22.628	1860.64	624.444	0	1	0.350273	0.695706
0.892	0.282	15.877	1	60.629	885.815	63.584	0	1	0.0258736	0.134373
0.813	0.392	4.517	1	62.649	906.22	400.601	1	1	0.234199	0.108866
0.743	0.264	4.938	1	61.018	1692.58	549.587	1	1	0.516025	0.618458
0.624	0.139	13.992	0	21.115	899.71	403.196	0	1	0.213672	0.326298
0.772	0.34	15.343	1	27.728	1634.93	161.914	1	1	0.201147	0.0355693
0.485	0.348	10.881	0	63.625	320.596	398.87	0	0	0.567882	0.631468
0.031	0.022	16.617	0	69.392	374.989	154.514	0	1	0.0689962	0.15627
0.22	0.323	6.481	1	47.756	139.2	605.161	0	1	0.0953642	0.0435591
0.064	0.39	3.818	1	67.599	386.006	105.907	0	1	0.12598	0.249348
0.089	0.268	2.097	1	51.488	2035.72	148.231	1	1	0.308176	0.620658
0.316	0.032	14.626	0	54.881	222.825	706.678	1	1	0.429817	0.01583
0.448	0.238	11.712	0	37.579	1226.89	184.658	1	0	0.489364	0.0277932
0.12	0.24	9.625	1	42.679	1723.19	225.387	1	1	0.450325	0.274664
0.137	0.009	15.298	0	30.307	1662.04	740.373	0	0	0.409565	0.409464
0.321	0.273	5.781	0	53.112	1699.15	521.128	0	1	0.522416	0.257958
0.296	0.285	3.117	1	6.213	895.892	545.489	0	1	0.161522	0.0669515
0.052	0.295	3.375	0	32.589	1594.94	174.845	0	1	0.563195	0.487033
0.209	0.158	15.437	1	27.698	607.086	193.15	1	1	0.345073	0.00384533
0.202	0.2	14.349	0	55.793	1030.84	52.861	0	1	0.307279	0.617689
0.366	0.267	6.013	1	20.874	1937.82	11.175	0	1	0.191736	0.647276
0.696	0.023	14.246	0	50.672	1826.91	322.807	0	1	0.0412183	0.00358898
0.238	0.268	16.096	1	4.726	737.969	566.024	1	1	0.435804	0.674514
0.492	0.259	10.745	0	62.501	325.04	413.623	0	1	0.167913	0.366247
0.309	0.115	16.16	1	16.525	543.867	605.98	0	1	0.489108	0.654817
0.704	0.035	2.435	0	72.966	1179.75	525.887	0	1	0.47814	0.516257
0.182	0.285	13.732	0	44.437	1723.57	541.049	0	0	0.0377392	0.545375
0.505	0.279	8.927	1	56.591	1441.46	730.378	1	1	0.12523	0.0831874
0.564	0.34	7.199	1	67.615	1868.16	406.224	0	1	0.423957	0.547127
0.456	0.185	8.975	1	68.547	191.716	413.714	0	1	0.36353	0.0142064
0.571	0.291	7.884	0	4.365	95.51	629.453	0	0	0.379955	0.213202
0.408	0.085	7.9	1	69.164	861.591	150.234	0	1	0.0984039	0.635035
0.318	0.269	14.763	0	15.718	1833.17	301.11	1	0	0.520457	0.604379
0.182	0.307	7.534	0	62.062	641.074	462.117	0	1	0.580407	0.568191
0.589	0.347	14.369	0	60.425	346.635	45.211	0	1	0.147368	0.482589
0.783	0.211	5.242	0	0.902	1772.39	225.888	0	1	0.33079	0.607776
0.275	0.335	4.521	1	51.507	1386.88	659.915	0	1	0.0533586	0.319184
0.776	0.393	13.383	0	69.357	1999.85	520.855	0	1	0.589471	0.0979919
0.693	0.397	4.01	0	35.537	187.835	469.152	0	1	0.402606	0.550716
0.282	0.052	13.052	1	49.697	1123.8	57.687	0	1	0.200122	0.0900021
0.35	0.078	4.967	0	11.372	1487.96	332.232	0	1	0.0929838	0.435014
0.015	0.043	10.182	0	13.053	327.919	295.282	0	0	0.46957	0.695322
0.122	0.385	13.923	1	4.369	1301.69	221.039	0	1	0.339982	0.426383
0.515	0.156	15.225	1	45.908	695.03	69.139	0	1	0.53115	0.153578
0.881	0.123	8.207	1	51.142	1955.97	335.624	1	0	0.241871	0.391903
0.749	0.378	11.727	0	66.986	181.513	686.279	0	1	0.282504	0.623798
0.804	0.155	6.876	0	67.578	1561.57	31.642	1	1	0.46578	0.517539
0.75	0.366	17.471	0	63.162	1979.57	77.722	0	1	0.429981	0.328327
0.175	0.198	17.541	0	1.173	1688.01	37.698	0	0	0.407056	0.38934
0.364	0.24	6.328	1	16.314	1913.79	43.344	0	1	0.531352	0.467956
0.796	0.103	14.791	0	38.891	1595.62	201.733	1	1	0.0983673	0.0716941
0.583	0.132	9.968	1	74.545	1107.33	77.517	0	1	0.358513	0.218223
0.57	0.251	17.121	1	65.307	818.339	123.961	1	1	0.0514908	0.125401
0.612	0.292	15.976	0	58.261	1605.89	648.03	0	0	0.580847	0.353108
0.491	0.125	5.876	0	54.492	121.799	641.974	0	1	0.382134	0.00382397
0.356	0.302	11.07	1	34.062	1043.99	586.036	0	1	0.0679159	0.555651
0.546	0.327	4.456	1	15.952	269.645	158.385	0	1	0.26888	0.621812
0.795	0.029	17.936	0	34.271	872.92	86.009	0	1	0.00860622	0.508161
0.213	0.241	11.447	1	35.939	680.383	739.371	0	1	0.308652	0.595642
0.365	0.302	11.965	1	53.258	1905.65	527.184	0	1	0.109903	0.040376
0.357	0.278	14.055	1	3.766	1325.16	551.613	0	1	0.524778	0.493826
0.78	0.106	11.952	1	50.551	201.105	728.898	0	1	0.356078	0.292779
0.725	0.054	2.966	0	4.151	86.997	99.191	0	1	0.539225	0.301218
0.354	0.023	7.701	1	0.844	988.28	693.359	1	1	0.344267	0.0607562
0.509	0.155	17.985	0	58.235	668.928	474.274	0	1	0.208673	0.0749626
0.272	0.209	14.691	1	9.767	1775.52	48.694	0	1	0.247584	0.261354
0.596	0.393	4.315	0	11.715	1742.66	93.067	1	0	0.122117	0.142918
0.335	0.319	2.473	0	19.239	267.955	314.11	0	0	0.562004	0.34326
0.774	0.354	5.63	0	29.57	1983.77	37.766	0	1	0.440254	0.555309
0.087	0.065	9.603	1	22.887	1607.14	207.356	0	1	0.546788	0.285195
0.125	0.326	14.855	1	18.951	1562.95	547.378	0	1	0.298709	0.332109
0.615	0.241	4.586	1	69.874	1695.34	742.74	0	1	0.242018	0.427772
0.659	0.375	9.422	1	12.288	584.49	518.533	0	1	0.0734825	0.343153
0.861	0.22	7.838	1	59.926	1021.77	390.72	0	1	0.518827	0.405127
0.385	0.079	7.281	1	1.097	1969.43	454.74	0	1	0.491873	0.599039
0.287	0.107	18.002	0	1.148	346.697	57.755	0	1	0.160973	0.515424
0.01	0.055	4.838	1	36.841	1144.45	503.712	0	1	0.542943	0.309357
0.449	0.186	10.395	0	48.568	910.351	631.046	0	1	0.467098	0.236082
0.783	0.251	17.822	1	3.982	1704.29	27.589	1	1	0.0705527	0.666375
0.156	0.129	11.864	1	74.916	877.49	51.244	1	1	0.474258	0.485559
0.678	0.141	12.434	1	57.669	382.25	384.596	0	1	0.295193	0.523563
0.738	0.171	10.133	0	71.493	598.573	729.695	0	0	0.213416	0.0958769
0.79	0.262	14.813	1	55.566	503.869	293.46	1	0	0.584509	0.45063
0.362	0.104	10.925	1	25.355	1708.11	448.662	0	1	0.38739	0.42916
0.728	0.065	7.202	0	12.077	918.363	393.589	0	1	0.0498428	0.141829
0.83	0.012	10.832	0	47.267	1655.96	644.092	0	1	0.49028	0.379769
0.251	0.015	5.155	1	30.711	1260.12	535.471	0	1	0.462282	0.625785
0.471	0.288	16.266	0	6.127	1102.2	339.813	0	1	0.0364208	0.0950224
0.12	0.176	14.031	1	66.27	475.515	134.753	0	1	0.233467	0.555031
0.82	0.313	14.927	0	65.718	1581.54	124.143	1	1	0.213984	0.252745
0.313	0.123	13.722	1	60.608	1529.96	221.859	1	1	0.266976	0.333753
0.389	0.154	18.222	0	55.675	332.927	316.455	0	0	0.0959685	0.596368
0.332	0.309	11.554	1	62.953	70.973	470.518	0	1	0.430366	0.357295
0.329	0.212	8.101	1	2.639	248.864	233.014	1	1	0.30737	0.581777
0.294	0.273	4.219	1	64.14	95.572	505.738	0	1	0.303104	0.375753
0.883	0.362	14.92	0	68.538	667.113	677.263	0	1	0.333757	0.173659
0.667	0.329	6.161	1	34.863	2037.91	47.67	0	0	0.193805	0.444093
0.707	0.372	11.371	1	40.7	1996.22	60.533	0	1	0.440876	0.279043
0.628	0.279	5.539	0	56.665	179.322	3.07	0	1	0.268166	0.269259
0.245	0.24	9.337	0	18.592	130.186	386.121	0	1	0.430476	0.661867
0.705	0.137	17.455	0	38.604	503.556	7.851	0	1	0.261757	0.0989746
0.475	0.035	7.84	0	37.446	1376.61	216.827	0	0	0.560741	0.0791925
0	0.196	2.147	1	41.494	148.151	72.03	1	1	0.143248	0.304614
0.305	0.098	17.273	1	66.033	1138.69	350.628	1	1	0.0835353	0.357595
0.846	0.382	13.94	1	33.153	794.178	213.458	0	0	0.520402	0.278787
0.127	0.32	18.755	1	51.256	1087.93	446.317	0	1	0.173113	0.12132
0.424	0.051	5.517	0	75.533	486.218	127.513	1	1	0.0156926	0.485922
0.317	0.278	8.17	1	66.014	93.882	40.384	1	1	0.513572	0.434309
0.504	0.153	16.222	1	33.434	659.539	533.9	1	1	0.359667	0.556227
0.435	0.208	17.038	0	42.143	871.543	711.208	0	1	0.0526994	0.458406
0.258	0.362	18.158	0	74.376	1461.67	452.259	1	1	0.428169	0.490429
0.015	0.264	15.146	1	10.833	791.048	710.002	0	1	0.192486	0.601325
0.302	0.109	15.493	0	47.318	552.379	221.79	0	0	0.164196	0.329695
0.507	0.203	3.953	1	70.264	1797.99	545.375	1	0	0.544719	0.665777
0.617	0.39	18.261	1	24.293	1807.07	498.407	0	1	0.347581	0.230912
0.285	0.153	13.19	0	11.485	175.504	516.598	0	1	0.111625	0.654497
0.621	0.104	9.594	0	26.413	467.941	717.515	0	0	0.583593	0.559325
0.431	0.092	5.043	0	73.003	1647.14	59.053	0	1	0.529099	0.670241
0.693	0.108	16.495	1	14.449	1553.62	442.674	1	0	0.347673	0.255309
0.237	0.21	5.902	0	58.502	606.335	18.984	0	1	0.00908231	0.414676
0.149	0.185	8.429	1	23.061	1354.2	435.457	0	1	0.125779	0.538731
0.346	0.219	5.017	1	11.536	1189.08	379.724	0	1	0.215503	0.372271
0.213	0.04	6.982	0	72.741	879.806	702.944	0	1	0.299002	0.167977
0.715	0.01	4.674	0	67.937	1260.37	363.536	0	1	0.274593	0.00123905
0.305	0.008	5.014	1	23.864	1415.04	299.311	1	1	0.317222	0.662038
0.781	0.278	2.722	0	75.723	1174.81	195.335	0	1	0.437873	0.182717
0.769	0.121	16.994	1	54.615	165.802	465.759	0	1	0.360198	0.607178
0.447	0.085	17.756	0	72.393	277.156	708.271	1	1	0.550999	0.637556
0.261	0.342	18.94	1	32.156	1213.62	372.916	0	1	0.373437	0.0951933
0.607	0.243	18.879	1	66.188	1638.19	359.438	0	1	0.417438	0.0458876
0.842	0.166	9.378	0	24.288	1317.65	376.445	1	0	0.564	0.662828
0.263	0.391	5.067	0	74.909	1297.56	316.728	0	0	0.150847	0.2348
0.146	0.135	4.539	1	21.769	1745.91	386.053	0	0	0.224091	0.311429
0.138	0.244	16.717	0	74.534	1779.4	542.119	0	1	0.46274	0.471395
0.55	0.283	12.276	1	9.664	1195.65	743.014	0	0	0.592053	0.469088
0.68	0.098	18.195	1	33.663	618.04	682.499	0	1	0.307224	0.0519333
0.75	0.377	2.52	1	30.49	1188.27	168.334	1	1	0.436024	0.599594
0.317	0.005	10.18	0	60.466	1774.77	632.731	0	1	0.175585	0.345824
0.152	0.217	9.133	1	26.406	1823.97	405.951	1	1	0.43216	0.15627
0.193	0.227	5.472	1	27.294	1941.95	433.909	1	1	0.176977	0.577612
0.225	0.249	4.376	1	15.56	1150.77	108.002	1	1	0.477975	0.00540483
0.149	0.253	13.846	0	66.803	680.633	575.791	0	1	0.431666	0.646977
0.227	0.368	14.561	0	12.471	1551.43	307.029	0	1	0.511612	0.696048
0.255	0.036	11.531	0	4.754	80.237	14.225	1	1	0.41568	0.131617
0.387	0.009	10.318	0	43.616	1477.89	632.799	0	0	0.0710288	0.214634
0.383	0.314	7.231	1	39.139	2033.34	156.404	0	1	0.304276	0.431831
0.168	0.254	5.051	0	36.537	45.56	496.927	0	1	0.200433	0.624781
0.005	0.275	13.266	0	5.568	1095.07	680.769	0	1	0.242714	0.232707
0.62	0.079	5.044	1	57.421	581.047	83.983	0	0	0.268276	0.037492
0.329	0.306	9.622	0	3.154	800.75	622.645	0	0	0.200543	0.520594
0.206	0.387	11.11	0	41.649	1799.99	583.031	0	1	0.478506	0.479192
0.21	0.222	2.575	1	26.36	1778.15	643.705	0	1	0.015363	0.42916
0.093	0.39	9.105	0	19.796	855.207	424.688	0	0	0.00747093	0.504038
0.316	0.139	13.097	1	22.34	206.738	708.658	0	1	0.578137	0.548344
0.007	0.112	5.807	1	19.51	1811.01	563.292	0	1	0.0597491	0.528477
0.382	0.007	16.832	0	39.525	59.706	490.848	0	1	0.0307077	0.63965
0.68	0.261	15.157	0	57.082	1295.86	11.243	0	1	0.380615	0.0293741
0.243	0.143	5.898	0	5.074	1318.84	136.711	0	1	0.311802	0.606537
0.855	0.182	15.296	0	28.735	1688.26	111.326	0	1	0.367888	0.137748
0.453	0.337	13.441	0	23.929	261.633	576.748	1	1	0.37384	0.000619526
0.699	0.059	17.876	1	34.549	1481.39	27.362	0	1	0.363915	0.0586627
0.474	0.33	3.798	1	75.93	1613.28	177.668	0	1	0.278219	0.145845
0.862	0.227	18.327	1	40.482	883.749	718.676	0	1	0.256777	0.446742
0.842	0.349	3.431	1	57.509	695.969	283.921	0	1	0.331449	0.467742
0.662	0.116	14.831	1	10.112	1088.49	78.974	0	1	0.452248	0.650758
0	0.296	15.633	1	60.019	787.105	173.707	1	1	0.0279061	0.462529
0.122	0.276	9.285	1	12.847	1048.62	553.321	0	1	0.0696554	0.498291
0.622	0.077	17.467	1	27.638	1361.78	485.43	0	1	0.389404	0.667614
0.354	0.153	17.07	1	10.704	645.518	598.285	0	1	0.341411	0.110147
0.815	0.399	13.645	1	11.353	805.382	491.144	0	1	0.313083	0.639949
0.747	0.103	12.789	1	25.337	1019.7	614.859	0	1	0.13065	0.401175
0.206	0.272	13.183	1	73.154	781.784	466.283	0	1	0.532981	0.147041
0.323	0.285	14.728	1	45.729	2049.74	236.68	0	1	0.502493	0.526746
0.861	0.189	4.792	0	30.013	504.308	363.4	1	1	0.540049	0.267357
0.705	0.359	16.365	0	38.87	1985.96	108.594	0	1	0.0625874	0.261376
0.159	0.07	11.269	0	21.883	1271.39	330.433	0	1	0.268587	0.216877
0.609	0.061	4.418	1	17.933	194.72	672.915	0	0	0.391455	0.432173
0.654	0.344	18.695	1	7.013	453.857	345.437	0	1	0.314933	0.207733
0.6	0.034	17.258	1	24.625	335.493	365.676	0	1	0.224659	0.0662465
0.776	0.029	8.182	1	1.607	1937.38	151.6	0	1	0.0858425	0.536637
0.786	0.21	6.705	1	66.079	1154.15	302.134	0	1	0.138267	0.232899
0.563	0.088	6.36	0	49.788	1991.65	78.086	0	1	0.151653	0.0362529
0.696	0.244	13.877	0	27.125	40.74	453.306	0	0	0.263698	0.456078
0.298	0.242	3.918	1	32.26	750.362	180.036	0	1	0.17846	0.0375347
0.455	0.338	10.419	1	11.808	837.743	422.411	0	1	0.258992	0.228968
0.35	0.328	9.338	0	23.108	1773.7	337.4	0	1	0.310648	0.221918
0.157	0.072	18.934	0	68.974	1571.9	71.916	1	1	0.273019	0.467272
0.033	0.245	15.736	1	17.286	1396.39	77.881	0	1	0.342985	0.630442
0.656	0.068	10.112	0	41.048	587.181	162.392	1	1	0.234565	0.0775903
0.449	0.108	15.49	0	22.356	623.423	67.477	0	1	0.0370983	0.673531
0.076	0.055	9.787	1	70.533	1246.29	343.798	0	1	0.152312	0.581628
0.759	0.026	8.238	0	70.048	1127.8	3.138	0	0	0.473946	0.595514
0.829	0.055	5.431	1	0.35	1832.29	36.241	0	1	0.100381	0.511686
0.387	0.203	13.996	1	62.004	1359.15	356.16	0	1	0.367888	0.222217
0.679	0.25	12.035	0	72.017	1077.41	185.568	0	1	0.262526	0.16599
0.438	0.055	18.729	1	9.085	443.029	22.672	0	1	0.174377	0.600705
0.81	0.356	9.688	1	46.55	895.266	68.183	0	1	0.489859	0.0718436
0.116	0.259	5.773	1	36.154	24.591	83.596	1	1	0.175164	0.562722
0.58	0.074	10.878	1	19.288	1498.1	503.484	1	0	0.169378	0.436766
0.165	0.033	17.233	0	10.193	560.141	674.645	0	1	0.50015	0.145759
0.678	0.213	4.401	0	30.071	1954.66	436.14	1	1	0.476345	0.26191
0.58	0.088	5.961	1	58.091	581.861	425.371	0	1	0.0162236	0.324354
0.152	0.05	5.297	0	8.809	1635.37	475.413	0	1	0.369317	0.633604
0.45	0.294	18.109	1	33.125	798.184	414.511	1	1	0.357103	0.378765
0.742	0.317	6.107	0	46.325	1570.27	275.361	0	1	0.0565813	0.686883
0.27	0.349	15.629	1	31.622	60.645	702.193	0	1	0.457704	0.294595
0.722	0.239	18.562	1	25.044	21.712	397.004	0	1	0.191662	0.636531
0.163	0.357	16.637	1	10.806	801.627	225.046	0	1	0.169726	0.181884
0.789	0.399	12.208	0	67.515	1751.11	353.2	0	0	0.0199042	0.382952
0.29	0.395	16.351	0	5.149	887.818	519.626	0	1	0.44322	0.566524
0.735	0.324	6.107	0	65.764	1960.29	577.681	0	1	0.370598	0.51128
0.056	0.138	12.504	0	14.988	1262.82	680.678	0	1	0.540049	0.0734458
0.872	0.031	9.136	0	25.242	865.722	33.827	0	0	0.0466384	0.198932
0.3	0.138	15.83	1	9.333	1492.66	388.193	0	0	0.373217	0.132109
0.385	0.087	18.323	1	68.568	1816.77	319.642	0	1	0.48096	0.416535
0.661	0.349	16.591	0	30.126	1924.12	254.301	0	0	0.115305	0.123136
0.076	0.291	13.635	0	4.316	917.737	212.456	0	0	0.379479	0.0383679
0.549	0.106	11.191	1	17.198	1401.77	101.058	0	1	0.465505	0.693442
0.588	0.067	15.255	0	2.048	1833.61	640.153	0	0	0.331321	0.458278
0.114	0.387	13.956	1	69.449	770.205	299.197	0	1	0.183789	0.126939
0.02	0.143	7.414	0	18.089	996.104	399.576	0	1	0.111844	0.52179
0.461	0.136	17.143	0	19.596	633.375	487.616	0	1	0.265493	0.0133091
0.569	0.347	13.788	1	66.919	871.543	595.849	0	1	0.308322	0.424802
0.576	0.224	17.442	1	37.017	1395.89	129.949	0	1	0.416688	0.139158
0.542	0.02	7.973	0	13.742	1064.89	142.562	1	1	0.436665	0.078338
0.001	0.098	8.62	0	18.861	890.321	360.349	0	1	0.0748558	0.377761
0.648	0.033	15.311	0	2.53	316.778	567.345	0	1	0.165917	0.387481
0.01	0.212	14.787	0	69.707	1695.02	317.069	0	1	0.475484	0.508054
0.639	0.046	16.871	0	33.872	261.382	425.94	0	1	0.499435	0.526597
0.567	0.26	10.099	0	9.562	668.115	241.392	0	0	0.56715	0.691519
0.103	0.191	3.411	1	28.122	1579.22	125.191	0	0	0.253279	0.00104678
0.496	0.127	11.672	1	2.947	1620.79	603.408	0	1	0.30325	0.212006
0.185	0.176	3.233	0	42.742	1558.82	316.66	0	1	0.199371	0.253172
0.851	0.323	11.222	0	53.223	2032.09	209.747	0	1	0.159362	0.579107
0.276	0.007	3.631	1	58.189	1399.96	105.065	0	1	0.475082	0.288357
0.823	0.138	7.587	1	62.125	1112.34	112.669	1	0	0.0186224	0.343217
0.214	0.115	3.756	1	27.61	810.577	162.301	1	0	0.582421	0.64937
0.602	0.327	8.89	1	59.845	670.118	471.906	0	1	0.208197	0.412989
0.123	0.125	18.797	0	25.339	414.298	243.555	0	1	0.378033	0.143452
0.054	0.248	4.945	0	55.487	1325.47	432.588	1	1	0.0313486	0.335783
0.885	0.266	4.007	0	35.479	747.295	640.631	1	1	0.569677	0.0144841
0.535	0.032	8.488	1	67.188	1586.99	202.689	1	0	0.199445	0.440547
0.661	0.128	18.988	0	2.034	421.684	510.2	0	1	0.457338	0.437642
0.504	0.085	7.327	0	6.461	772.458	592.548	1	1	0.497989	0.0847682
0.321	0.39	5.301	0	71.641	1278.59	15.796	0	1	0.465212	0.585836
0.537	0.013	12.387	0	22.607	1281.28	275.338	0	1	0.199719	0.432301
0.11	0.135	3.634	1	66.543	1708.36	471.383	0	1	0.276717	0.262978
0.814	0.386	5.285	1	33.264	1560.32	184.771	0	1	0.136583	0.453749
0.639	0.021	9.927	0	52.406	518.829	534.492	1	1	0.186865	0.104038
0.59	0.251	15.392	0	10.346	1332.8	205.262	0	0	0.538969	0.222559
0.692	0.254	8.82	1	48.538	485.342	345.596	0	1	0.0959319	0.297244
0.873	0.059	7.596	0	57.611	923.684	394.385	0	1	0.119315	0.616813
0.05	0.109	6.006	1	42.403	960.676	206.423	0	1	0.263955	0.573937
0.27	0.254	18.281	0	5.197	393.83	148.572	0	0	0.392444	0.464986
0.787	0.283	9.272	1	11.675	1890.38	323.421	0	1	0.399567	0.625187
0.27	0.161	14.377	0	38.488	1701.41	537.748	0	1	0.461202	0.13292
0.767	0.354	7.773	1	56.783	1887.87	299.175	1	1	0.14539	0.0296518
0.351	0.109	11.099	1	19.329	798.246	518.237	0	0	0.231343	0.474514
0.589	0.188	13.116	0	12.545	1442.52	320.416	0	1	0.0204535	0.299915
0.32	0.287	6.968	1	20.818	544.555	16.229	1	1	0.0243721	0.69859
0.786	0.088	11.549	1	38.745	1166.3	315.385	0	0	0.0621296	0.663704
0.565	0.091	5.358	0	27.246	1394.2	360.212	1	1	0.210248	0.17774
0.385	0.153	9.899	0	69.347	1672.99	465.532	1	0	0.452174	0.679492
0.357	0.282	3.991	0	10.891	1862.21	301.019	1	1	0.156322	0.0762444
0.178	0.37	8.192	0	52.74	1862.09	338.402	0	0	0.387793	0.529139
0.645	0.215	15.803	0	3.664	507.625	481.195	0	1	0.0606281	0.243645
0.694	0.342	18.916	0	19.707	414.173	17.64	0	1	0.243574	0.222196
0.125	0.009	3.485	0	32.441	1935.01	443.926	0	1	0.280636	0.445289
0.763	0.358	14.317	1	11.719	1701.97	418.587	0	0	0.540873	0.0746208
0.511	0.18	2.893	0	67.272	1153.4	533.809	0	1	0.358879	0.416279
0.469	0.344	17.374	0	48.976	1061.08	234.881	0	0	0.269723	0.275945
0.775	0.056	13.534	0	71.254	1459.36	125.623	0	0	0.459481	0.5721
0.099	0.021	8.042	0	42.825	1846.88	473.91	0	1	0.372704	0.521278
0.412	0.283	16.675	1	1.141	1380.18	526.934	0	0	0.537651	0.621641
0.832	0.064	12.437	0	48.392	1797.36	682.886	0	0	0.172729	0.445054
0.086	0.119	8.276	1	34.167	1205.92	6.894	0	1	0.446168	0.346529
0.067	0.245	3.572	1	49.876	686.767	75.559	1	1	0.0845241	0.140761
0.498	0.139	9.167	1	42.793	835.302	443.425	0	1	0.109464	0.670412
0.622	0.019	2.654	1	28.486	1795.17	475.299	0	1	0.166137	0.269686
0.525	0.357	11.726	0	38.356	86.058	711.778	0	1	0.0467666	0.381457
0.366	0.014	14.373	1	33.042	923.496	99.897	0	1	0.417823	0.444563
0.629	0.208	14.953	1	10.662	283.415	226.184	0	1	0.271004	0.328455
0.228	0.005	7.833	1	51.115	1890.19	646.209	0	1	0.496908	0.501859
0.563	0.047	10.29	0	16.748	1586.92	652.151	0	1	0.509488	0.0220893
0.814	0.103	3.236	1	28.06	1803.5	395.478	1	1	0.361168	0.342897
0.795	0.148	14.11	1	27.944	552.129	529.506	0	1	0.35714	0.476928
0.899	0.096	14.87	0	5.466	822.157	497.861	0	1	0.158391	0.412497
0.459	0.035	15.401	0	19.48	692.776	737.094	0	1	0.360344	0.262508
0.774	0.172	11.014	1	9.4	664.296	668.68	0	1	0.117905	0.0834223
0.25	0.197	7.144	0	62.617	199.978	528.436	0	1	0.113218	0.133924
0.689	0.138	18.572	1	47.455	1462.74	535.562	0	1	0.34835	0.51395
0.134	0.106	11.163	1	45.242	327.168	510.36	0	1	0.404401	0.215381
0.68	0.298	18.295	1	63.714	269.582	228.415	0	1	0.577935	0.0286905
0.246	0.007	7.076	0	24.576	430.698	642.817	0	1	0.454628	0.559709
0.338	0.096	5.012	0	51.843	1455.54	356.866	0	1	0.465633	0.132258
0.541	0.186	6.43	0	22.391	718.002	472.885	0	1	0.51066	0.632814
0.299	0.237	3.808	0	37.971	974.134	63.675	0	1	0.437635	0.681863
0.357	0.339	2.356	1	70.723	141.14	501.162	0	0	0.481893	0.0167486
0.447	0.23	5.436	0	36.481	1150.21	377.242	0	1	0.539207	0.613715
0.56	0.077	11.204	1	65.738	464.561	356.479	0	0	0.499875	0.324162
0.502	0.241	8.841	0	32.664	855.895	656.09	0	1	0.211585	0.219996
0.481	0.029	3.734	1	46.872	1933.75	746.77	0	1	0.220832	0.207541
0.537	0.239	17.253	0	60.054	1205.35	234.949	1	1	0.283474	0.0997436
0.819	0.26	3.776	0	32.821	1934.82	644.843	0	1	0.353825	0.368725
0.472	0.333	8.447	0	32.42	1316.71	493.626	0	1	0.479733	0.144499
0.325	0.037	7.762	0	73.402	1724.13	503.234	0	1	0.25566	0.260884
0.268	0.363	5.154	1	32.671	178.884	519.648	1	1	0.273348	0.455074
0.167	0.048	14.51	0	25.606	290.238	92.452	0	1	0.0647847	0.569045
0.734	0.268	10.727	1	44.43	268.455	623.465	0	0	0.0139714	0.607733
0.335	0.199	7.087	0	63.454	1234.71	593.959	0	1	0.524448	0.689383
0.791	0.385	16.88	0	68.721	1400.71	667.359	0	1	0.233192	0.382846
0.713	0.03	18.669	0	25.448	43.682	267.734	0	0	0.344029	0.242769
0.321	0.268	14.956	0	25.061	1170.74	67.932	0	1	0.327787	0.225465
0.401	0.082	16.172	1	28.626	1649.08	602.565	1	1	0.245369	0.189575
0.219	0.303	14.658	0	73.332	476.328	412.235	0	1	0.533018	0.2116
0.839	0.302	2.203	0	3.212	1528.65	172.181	0	0	0.30792	0.399252
0.273	0.376	11.857	0	53.014	1578.16	123.961	0	1	0.0924894	0.134437
0.282	0.371	4.618	1	24.986	1307.19	614.973	0	0	0.0425367	0.00690023
0.09	0.235	17.87	1	27.823	1685.38	621.735	1	0	0.0859157	0.0883999
0.214	0.203	11.901	0	60.395	1184.76	168.698	0	0	0.560796	0.498035
0.876	0.099	13.781	1	29.407	1769.07	131.52	0	1	0.364318	0.504422
0.789	0.181	12.745	1	74.292	840.747	206.036	0	1	0.440236	0.136894
0.6	0.12	4.952	1	45.527	1808.07	461.866	0	1	0.34055	0.262059
0.72	0.262	9.795	1	43.166	1365.78	508.675	0	1	0.592657	0.136018
0.341	0.205	9.092	0	47.192	1217.12	493.831	1	1	0.465523	0.46411
0.677	0.323	18.562	1	53.302	1709.98	289.408	0	1	0.194153	0.685025
0.587	0.373	17.076	1	67.362	1948.78	146.887	0	1	0.161925	0.59154
0.295	0.085	6.26	0	9.187	1788.04	262.452	1	1	0.111313	0.26035
0.333	0.331	15.519	0	26.211	914.545	10.628	0	0	0.0637226	0.150267
0.859	0.33	17.822	0	38.059	1540.04	393.657	0	1	0.0287484	0.356633
0.741	0.061	13.63	0	16.495	247.549	252.229	0	1	0.295138	0.26332
0.535	0.073	2.673	1	1.05	1142.07	593.595	0	1	0.426887	0.253514
0.836	0.269	7.786	0	60.332	1870.22	323.49	0	0	0.492953	0.439607
0.122	0.054	5.291	0	31.989	934.575	713.166	0	1	0.248885	0.499316
0.82	0.162	7.047	0	53.541	1436.58	130.996	0	1	0.404767	0.452403
0.734	0.297	14.076	0	50.273	1496.54	276.931	0	1	0.507932	0.187973
0.585	0.185	13.262	1	73.01	1384.62	58.074	0	1	0.46025	0.472378
0.252	0.047	12.883	1	20.728	550.126	4.959	0	1	0.194995	0.368853
0.153	0.066	9.993	0	3.571	233.779	586.719	0	1	0.184539	0.411109
0.119	0.044	8.717	0	5.661	944.34	83.004	1	1	0.0278695	0.397031
0.836	0.043	14.95	1	75.659	2035.16	414.625	0	1	0.181591	0.427644
0.229	0.341	11.847	1	42.524	1060.01	171.954	0	1	0.0104373	0.44153
0.299	0.088	16.465	1	28.431	1194.46	660.962	0	1	0.130522	0.220466
0.752	0.134	17.899	1	33.976	1988.52	199.16	0	0	0.420313	0.658577
0.809	0.295	6.569	0	5.181	107.402	315.703	1	1	0.090878	0.559111
0.116	0.241	4.626	1	1.097	1198.03	397.709	1	0	0.0895596	0.143837
0.252	0.143	8.809	0	19.61	1247.67	402.24	0	0	0.271755	0.68793
0.459	0.337	15.033	1	18.729	607.149	595.325	0	1	0.0620746	0.23903
0.575	0.089	9.029	0	55.083	1222.44	624.057	0	1	0.365691	0.451143
0.606	0.336	11.576	1	49.86	358.027	625.195	1	0	0.475393	0.522153
0.16	0.159	8.214	1	13.153	1640.32	220.971	0	1	0.252052	0.326405
0.659	0.385	4.296	1	73.001	1954.04	441.353	0	1	0.402881	0.393933
0.624	0.274	2.066	1	20.485	1180.82	16.024	0	1	0.013477	0.00418714
0.838	0.145	6.175	1	58.309	940.271	228.78	1	1	0.375744	0.323606
0.34	0.383	7.69	1	13.907	127.495	490.712	0	1	0.256758	0.198611
0.449	0.107	2.819	0	12.165	970.942	515.505	0	1	0.55999	0.0723777
0.38	0.247	5.324	1	15.475	283.916	531.146	0	0	0.562371	0.509207
0.254	0.219	13.903	1	53.548	511.506	481.878	0	0	0.0665059	0.21066
0.774	0.345	9.074	1	10.532	1418.67	206.582	0	1	0.178167	0.461269
0.02	0.392	16.783	1	2.395	532.162	235.223	0	1	0.197137	0.421982
0.205	0.32	7.67	0	19.109	1459.42	161.276	1	1	0.4996	0.320209
0.803	0.09	3.417	1	71.723	1786.54	399.303	0	1	0.550597	0.0808161
0.447	0.237	3.096	1	12.615	819.278	599.378	0	1	0.113272	0.0933988
0.059	0.09	18.357	0	2.797	1294.11	709.592	0	1	0.205963	0.441273
0.161	0.261	13.015	1	0.477	971.881	198.34	0	1	0.502109	0.284512
0.874	0.102	6.223	1	20.341	1783.65	525.021	0	0	0.241615	0.0133732
0.825	0.279	12.03	0	55.285	1639.06	579.639	0	1	0.187872	0.443345
0.423	0.17	6.868	0	65.07	1004.24	222.678	0	0	0.00902738	0.0764794
0.06	0.071	3.43	1	55.215	2035.16	227.505	1	1	0.202466	0.139906
0.652	0.128	8.45	0	38.27	468.692	514.162	0	1	0.240992	0.315424
0.238	0.229	16.965	1	2.681	796.807	354.635	0	1	0.400409	0.278488
0.014	0.242	8.117	0	20.591	1023.46	261.359	1	1	0.203107	0.109549
0.379	0.066	2.829	1	23.787	627.429	279.049	0	0	0.534208	0.33824
0.387	0.376	16.925	0	54.318	493.917	604.113	0	1	0.0769982	0.688549
0.548	0.198	8.222	1	7.686	1140.82	92.702	0	1	0.279611	0.472506
0.269	0.362	10.235	0	10.741	386.694	290.546	1	1	0.361315	0.434117
0.474	0.316	8.008	1	75.99	489.974	184.043	0	0	0.200067	0.304764
0.465	0.116	13.174	0	19.309	1428.5	283.534	1	1	0.274813	0.288443
0.284	0.133	14.964	0	15.254	1324.53	279.117	1	1	0.249434	0.414078
0.685	0.026	13.005	1	10.397	1821.34	135.413	0	1	0.113089	0.0666097
0.863	0.118	4.321	1	59.968	456.549	726.621	1	1	0.30726	0.592502
0.07	0.318	10.53	1	44.465	1108.15	523.929	0	1	0.226106	0.0991241
0.125	0.34	12.505	0	2.741	1244.22	336.831	0	1	0.295395	0.0718863
0.473	0.064	2.038	0	28.445	1841.3	109.778	0	1	0.520768	0.489062
0.611	0.349	2.769	1	12.19	838.932	368.249	0	1	0.31301	0.641231
0.643	0.037	12.99	1	20.997	1346.44	644.934	1	1	0.526975	0.293612
0.293	0.389	5.373	1	28.609	543.679	663.831	0	1	0.225483	0.29985
0.197	0.157	7.72	0	47.183	1644.89	592.252	1	1	0.0709922	0.27069
0.196	0.179	9.787	1	6.728	731.271	342.728	0	1	0.52465	0.300235
0.097	0.137	5.969	1	5.81	1921.36	653.608	0	1	0.0530656	0.303076
0.456	0.389	14.645	1	34.856	1528.21	184.271	0	1	0.120121	0.617304
0.368	0.08	9.331	0	16.511	678.255	140.763	0	1	0.300687	0.0650929
0.879	0.183	2.51	1	68.192	141.578	707.384	0	1	0.297519	0.324375
0.218	0.178	15.64	0	36.136	590.561	129.243	0	1	0.540507	0.566268
0.603	0.373	12.584	0	70.577	145.96	533.673	0	1	0.464278	0.348152
0.746	0.186	14.246	1	28.76	1387.88	561.881	1	0	0.375158	0.329823
0.163	0.148	7.799	0	74.745	1374.11	148.914	0	1	0.574932	0.20267
0.603	0.078	9.971	0	50.022	1507.12	17.822	0	0	0.541368	0.381008
0.877	0.17	9.13	0	46.01	992.098	22.695	1	1	0.555797	0.25392
0.037	0.042	4.617	0	2.045	1381.87	120.911	1	1	0.438166	0.365285
0.461	0.001	17.806	0	71.53	1009.37	33.827	0	1	0.513407	0.429032
0.662	0.357	18.159	0	19.531	564.898	645.344	0	1	0.522691	0.629887
0.639	0.321	10.233	1	64.453	1023.14	436.299	0	1	0.0837916	0.0443922
0.628	0.338	13.461	1	62.027	1523.64	467.49	1	0	0.251979	0.620081
0.86	0.147	10.362	1	8.925	1774.27	137.462	0	0	0.437397	0.574215
0.147	0.177	3.582	1	61.522	1321.53	76.515	0	0	0.377355	0.201517
0.15	0.397	18.617	1	61.427	499.3	114.581	0	1	0.0705893	0.100705
0.044	0.169	5.525	1	37.922	24.028	256.532	0	0	0.346464	0.0590258
0.803	0.068	10.976	1	9.95	780.783	715.671	0	1	0.267013	0.268554
0.816	0.199	2.955	0	24.87	1313.52	302.43	0	1	0.316105	0.480026
0.634	0.096	17.951	0	26.436	198.538	102.06	0	1	0.271096	0.695215
0.78	0.008	11.88	1	22.695	1055.63	293.392	0	1	0.595898	0.341551
0.867	0.249	5.703	0	29.24	1884.81	591.387	0	1	0.26249	0.0548814
0.606	0.256	15.815	0	67.086	359.404	18.483	0	1	0.208911	0.423798
0.717	0.263	8.997	1	68.751	349.451	541.823	0	1	0.02331	0.0421064
0.384	0.086	6.607	0	33.253	1802.56	642.931	0	0	0.442323	0.206644
0.67	0.288	15.694	1	7.957	439.336	698.049	0	1	0.429286	0.120872
0.03	0.064	4.023	0	47.06	1432.76	127.262	0	1	0.544829	0.105896
0.307	0.011	4.746	1	6.531	1346.5	673.211	0	1	0.243922	0.563918
0.641	0.091	8.515	1	36.537	826.226	357.321	0	1	0.484054	0.211621
0.681	0.264	6.679	0	70.997	500.615	513.775	0	1	0.0273202	0.170263
0.459	0.179	12.415	0	6.967	321.66	727.555	0	1	0.0789758	0.137962
0.006	0.291	2.082	0	20.712	1184.26	497.565	0	1	0.362395	0.207349
0.447	0.285	15.27	1	49.396	1916.54	404.744	0	1	0.0482498	0.521534
0.762	0.211	12.197	1	46.863	454.796	558.511	0	0	0.128562	0.542299
0.511	0.22	5.272	1	26.091	290.238	57.209	0	0	0.535362	0.149242
0.811	0.095	7.004	1	0.99	1981.58	312.493	0	1	0.487533	0.593677
0.412	0.378	14.866	1	58.105	929.067	310.9	0	1	0.066213	0.695898
0.417	0.373	7.813	1	60.638	970.253	626.402	0	1	0.466073	0.138838
0.804	0.354	7.757	1	47.496	784.476	262.725	1	1	0.234217	0.54279
0.314	0.025	11.929	0	37.309	20.961	655.452	0	0	0.20025	0.437342
0.886	0.24	4.822	1	73.413	1566.27	286.562	0	1	0.470064	0.269793
0.79	0.293	17.145	0	36.324	2009.31	210.908	1	1	0.118748	0.368532
0.795	0.274	10.983	0	12.411	500.677	621.598	0	0	0.212867	0.200833
0.038	0.22	2.122	1	64.219	388.572	348.875	0	1	0.0662679	0.417881
0.741	0.393	9.031	0	66.975	428.319	98.28	0	1	0.229713	0.676437
0.764	0.207	3.952	0	11.047	1782.65	493.512	0	1	0.475484	0.167037
0.674	0.079	8.861	0	67.195	777.34	248.974	0	1	0.508554	0.660884
0.338	0.178	8.774	1	47.464	1926.24	409.89	1	1	0.262453	0.538795
0.21	0.372	5.649	0	29.069	1648.02	487.775	0	1	0.0489822	0.307285
0.72	0.399	14.084	0	9.4	1300.81	179.011	0	1	0.222114	0.403482
0.116	0.047	16.39	1	37.766	402.781	613.402	0	0	0.572204	0.334565
0.187	0.263	13.757	0	12.204	1784.09	326.563	0	1	0.010474	0.0583422
0.714	0.081	10.947	0	45.471	1437.14	635.235	0	1	0.239125	0.0577654
0.008	0.382	2.556	1	12.35	740.66	214.892	0	1	0.595404	0.631553
0.572	0.151	12.541	0	64.375	617.977	51.768	0	1	0.0817591	0.491433
0.782	0.026	12.602	0	10.21	154.348	431.814	0	1	0.0119388	0.626234
0.478	0.259	11.517	0	25.323	806.697	455.696	1	1	0.389166	0.654262
0.775	0.366	13.551	0	61.093	1536.97	725.164	0	1	0.447359	0.195364
0.201	0.297	14.391	1	71.572	1149.58	449.253	0	1	0.323997	0.278808
0.597	0.335	6.708	1	9.439	1146.45	607.21	0	1	0.178039	0.310788
0.462	0.348	6.752	0	41.923	1145.45	478.258	0	0	0.551219	0.0101688
0.618	0.082	12.607	1	42.19	417.678	720.27	0	0	0.56411	0.649263
0.718	0.114	4.671	1	42.266	1952.28	370.207	1	1	0.0131474	0.400491
0.612	0.054	10.34	1	31.356	639.635	95.389	0	1	0.248262	0.151079
0.514	0.306	6.996	1	6.29	1949.9	636.829	0	1	0.359941	0.607477
0.2	0.21	4.792	1	30.395	1598.32	326.085	0	0	0.382537	0.500427
0.868	0.103	4.375	1	62.765	1749.23	27.476	1	0	0.115781	0.425443
0.142	0.244	13.42	1	63.345	145.459	589.497	0	1	0.391198	0.417902
0.275	0.249	11.274	1	15.368	513.071	420.18	1	1	0.00472427	0.150566
0.193	0.292	10.139	1	51.544	538.045	426.669	0	1	0.548912	0.234736
0.301	0.159	12.584	0	55.61	1897.7	582.371	0	1	0.150005	0.248686
0.191	0.249	2.67	0	71.658	596.883	220.356	0	0	0.381768	0.51865
0.028	0.054	14.011	0	18.752	558.513	218.557	0	1	0.0732261	0.689789
0.193	0.38	3.112	0	65.845	340.438	210.316	0	1	0.463033	0.234031
0.244	0.083	3.181	1	67.17	515.011	36.628	1	1	0.528129	0.476373
0.183	0.219	16.111	1	22.182	740.41	5.824	0	1	0.448219	0.0298441
0.735	0.028	13.642	0	69.816	912.792	345.847	0	1	0.585296	0.360799
0.07	0.28	16.408	0	22.013	1894.95	195.517	1	1	0.0515641	0.44514
0.46	0.079	6.586	1	38.773	1800.18	286.767	0	1	0.0113346	0.356441
0.458	0.05	10.472	0	6.492	1219.94	685.209	0	1	0.582861	0.0922666
0.252	0.35	4.519	1	33.116	1968.31	559.012	1	1	0.435804	0.137278
0.194	0.069	5.847	1	22.553	127.558	36.468	0	1	0.314566	0.509421
0.49	0.277	7.183	1	4.351	874.172	746.042	1	1	0.445564	0.627451
0.896	0.081	9.525	1	0.484	60.708	312.425	1	0	0.210157	0.552403
0.257	0.01	10.029	1	13.953	1029.53	283.966	1	0	0.565227	0.243559
0.1	0.129	16.666	0	70.621	1294.93	176.507	0	1	0.488723	0.11254
0.157	0.066	7.603	1	23.363	1890.38	564.203	0	0	0.046382	0.106687
0.883	0.339	6.89	0	37.031	1151.96	371.96	0	0	0.406159	0.485217
0.191	0.152	2.312	1	1.922	1988.96	131.042	0	1	0.0767052	0.423905
0.14	0.373	9.959	1	46.78	1392.2	379.086	0	0	0.171117	0.36379
0.139	0.271	7.492	0	31.982	1024.33	516.78	0	0	0.00289315	0.390045
0.844	0.061	6.319	0	15.98	925.499	204.465	0	1	0.36256	0.282354
0.845	0.132	4.511	0	70.41	169.37	433.59	1	1	0.0183477	0.415766
0.279	0.123	8.581	1	70.106	90.44	475.003	0	1	0.0474258	0.364003
0.28	0.17	9.953	1	61.332	297.874	483.722	1	1	0.268221	0.485153
0.679	0.289	13.025	0	8.908	1493.35	188.027	0	1	0.489804	0.339927
0.184	0.002	16.935	0	3.815	596.758	376.764	0	1	0.449556	0.123457
0.58	0.296	6.265	0	67.947	528.093	85.326	0	0	0.567956	0.2721
0.053	0.375	7.291	1	17.694	255.123	746.907	0	1	0.306143	0.649925
0.727	0.071	2.053	1	54.002	1083.73	176.644	0	1	0.252181	0.130699
0.459	0.141	12.056	0	74.469	1825.03	164.304	0	1	0.10994	0.0393719
0.246	0.174	10.266	1	0.723	1688.33	420.544	0	0	0.0155828	0.128861
0.646	0.39	8.237	0	5.575	526.716	42.957	1	1	0.462337	0.0580645
0.579	0.256	17.249	0	70.398	1835.17	213.253	0	1	0.129569	0.394809
0.177	0.136	13.743	0	17.026	1525.83	91.928	0	1	0.509928	0.0093997
0.653	0.007	18.28	1	22.21	1371.35	439.464	0	0	0.309458	0.148088
0.481	0.246	7.292	0	8.442	1423.56	92.657	0	1	0.528733	0.563833
0.487	0.225	18.833	0	27.426	144.145	463.005	0	1	0.5987	0.333155
0.796	0.028	12.638	1	50.307	1088.74	467.216	1	1	0.361425	0.389767
0.246	0.113	10.943	0	45.548	84.681	166.763	0	1	0.387445	0.133753
0.726	0.238	9.36	0	60.074	727.078	590.772	0	1	0.170275	0.487417
0.671	0.33	7.146	1	10.075	1677.75	670.41	0	0	0.328227	0.23856
0.81	0.046	5.079	0	6.364	1860.64	721.021	1	1	0.167602	0.191754
0.231	0.152	15.687	0	47.503	1299.68	468.15	0	1	0.51229	0.233113
0.04	0.17	10.317	0	25.36	1380.05	346.416	0	1	0.182434	0.493399
0.577	0.209	6.555	1	12.079	1634.68	561.835	1	1	0.281387	0.0481094
0.782	0.318	9.478	1	36.739	1037.04	157.747	0	0	0.490335	0.461589
0.846	0.016	17.223	0	49.247	447.473	146.387	0	1	0.343992	0.684939
0.476	0.128	12.676	1	47.459	1683.38	493.785	0	1	0.248225	0.583615
0.598	0.123	12.085	0	9.998	1079.6	4.754	0	1	0.319565	0.0519761
0.113	0.299	7.567	0	19.705	344.319	182.085	0	1	0.514066	0.491882
0.821	0.01	8.442	0	42.074	1175.31	545.147	0	1	0.323191	0.672121
0.204	0.182	11.005	1	20.125	110.031	98.371	0	1	0.563726	0.476672
0.193	0.3	9.789	0	73.668	1986.08	345.938	0	1	0.400958	0.54232
0.076	0.209	4.401	1	74.441	656.66	4.936	1	1	0.22508	0.0121128
0.527	0.188	8.02	1	12.408	2011.06	619.617	0	1	0.00849635	0.238261
0.381	0.237	9.255	0	54.16	700.976	221.676	1	1	0.000567644	0.595834
0.326	0.222	3.4	0	2.379	536.981	517.007	0	1	0.167785	0.337236
0.222	0.199	18.544	0	65.959	1841.43	586.401	0	0	0.224659	0.554454
0.73	0.098	15.492	1	30.534	161.045	121.275	0	1	0.512107	0.477483
0.007	0.249	4.645	1	68.812	1927.43	54.818	0	1	0.574566	0.537107
0.568	0.041	5.28	0	66.202	1307.63	520.263	0	1	0.0161321	0.0637898
0.889	0.362	9.33	0	50.685	1486.21	612.924	0	1	0.0949065	0.242128
0.126	0	2.089	0	25.318	712.118	569.553	0	1	0.477023	0.356697
0.718	0.004	17.282	1	20.992	107.215	438.325	0	1	0.0884976	0.63965
0.564	0.076	9.217	1	61.756	94.759	661.281	0	1	0.441682	0.334629
0.701	0.098	11.61	0	2.569	1546.3	11.766	0	1	0.136143	0.39718
0.697	0.031	10.123	1	45.416	22.901	23.605	0	1	0.540013	0.0801325
0.752	0.293	15.135	0	43.252	516.764	616.498	0	1	0.118729	0.0299936
0.728	0.154	5.081	0	9.906	1087.99	188.482	0	1	0.355528	0.00245674
0.013	0.34	8.896	0	9.581	157.415	22.603	0	0	0.194574	0.0142705
0.649	0.365	17.18	0	21.257	1311.7	421.228	1	1	0.323704	0.255052
0.022	0.278	17.571	1	27.276	1650.64	559.399	0	1	0.413611	0.262337
0.154	0.351	18.89	1	8.653	1790.04	118.725	0	1	0.163738	0.0269601
0.076	0.365	2.3	1	40.494	213.936	408.637	1	1	0.398853	0.697864
0.18	0.034	11.932	0	56.21	459.178	371.983	0	0	0.501907	0.468212
0.046	0.068	6.056	1	51.906	1149.9	669.295	0	1	0.272835	0.226511
0.113	0.116	17.301	0	60.661	1126.61	481.15	0	1	0.104172	0.638218
0.767	0.294	10.178	1	15.806	1702.6	731.744	1	1	0.524357	0.208887
0.739	0.279	5.824	1	33.306	33.605	377.515	1	1	0.581469	0.532536
0.872	0.124	10.215	0	52.439	1157.16	14.089	1	1	0.176501	0.54561
0.322	0.115	17.068	0	48.772	1071.4	488.025	1	1	0.234547	0.131297
0.187	0.196	13.889	0	42.688	1187.27	305.914	0	1	0.404108	0.0189276
0.513	0.09	2.429	0	21.909	1864.21	80.499	0	1	0.144914	0.313181
0.333	0.087	14.89	0	54.197	87.685	571.147	0	0	0.232368	0.335163
0.856	0.177	17.489	1	70.899	1849	70.892	1	1	0.365416	0.476351
0.746	0.107	9.565	1	27.837	302.318	23.013	0	1	0.504746	0.117389
0.117	0.195	5.749	0	42.644	1300.75	340.519	0	1	0.197284	0.692608
0.485	0.272	5.353	1	51.129	1902.27	719.336	1	0	0.110361	0.345759
0.489	0.091	11.386	1	15.646	10.445	101.172	0	0	0.331834	0.0782525
0.747	0.282	11.315	1	48.088	1528.21	665.629	1	1	0.286587	0.16975
0.519	0.358	4.253	0	67.067	1170.62	182.768	0	1	0.361077	0.183657
0.449	0.399	17.344	1	16.402	1156.41	383.275	0	1	0.0328684	0.260799
0.73	0.231	15.636	1	34.051	1751.17	478.896	0	1	0.0974883	0.570754
0.393	0.381	12.747	1	8.688	1310.01	154.696	1	0	0.0664144	0.573125
0.872	0.262	11.909	0	26.332	886.691	672.118	0	0	0.56281	0.250502
0.325	0.02	16.064	1	37.827	1575.16	321.759	0	1	0.289608	0.671523
0.048	0.351	2.786	0	28.825	1285.04	122.891	0	1	0.084817	0.278829
0.318	0.118	7.234	0	45.093	1864.34	13.246	0	1	0.401672	0.106024
0.79	0.024	18.025	0	21.333	1279.09	535.813	1	1	0.555412	0.546422
0.786	0.013	14.81	1	0.983	1815.14	59.463	0	1	0.0459426	0.301025
0.151	0.336	14.802	0	44.456	227.582	284.695	0	1	0.0253426	0.53433
0.878	0.072	5.823	0	46.146	460.868	367.202	0	1	0.515018	0.519697
0.329	0.208	12.146	1	52.62	1113.9	63.766	0	1	0.519687	0.62805
0.525	0.385	2.384	0	28.948	10.57	80.613	1	1	0.113346	0.39921
0.703	0.056	17.451	0	59.543	1392.95	298.719	0	1	0.323374	0.278637
0.096	0.374	17.189	0	58.558	83.179	478.805	0	0	0.577715	0.067037
0.429	0.211	3.817	0	70.512	1259.87	347.691	0	1	0.288894	0.555202
0.468	0.179	4.947	1	37.463	2040.91	101.832	0	1	0.250478	0.580325
0.752	0.086	14.375	1	0.777	1681.57	619.208	0	1	0.0273385	0.23715
0.292	0.388	13.545	0	26.503	256.563	546.172	0	1	0.370965	0.316919
0.664	0.067	16.476	0	43.746	670.618	213.685	0	1	0.440162	0.136061
0.717	0.305	4.46	0	70.461	1023.46	534.287	1	1	0.464168	0.125465
0.364	0.06	13.377	1	75.884	1556.44	18.801	0	1	0.202228	0.499786
0.609	0.3	16.916	0	18.272	1692.02	129.721	0	1	0.34348	0.55016
0.652	0.14	9.256	1	11.091	142.455	290.113	0	0	0.396399	0.426725
0.042	0.31	5.388	0	2.778	1164.11	444.7	1	0	0.478561	0.221384
0.01	0.026	6.944	0	40.942	406.599	306.915	0	1	0.196918	0.191903
0.748	0.117	6.677	0	1.79	1993.22	129.585	1	1	0.584436	0.584106
0.192	0.169	11.999	0	42.227	67.217	152.966	0	1	0.382482	0.244456
0.082	0.289	5.807	0	46.986	142.58	617.432	0	1	0.241505	0.157616
0.219	0.347	18.561	0	7.456	1448.53	220.766	1	1	0.400226	0.570092
0.33	0.199	3.768	1	16.94	1718.75	690.377	0	1	0.130393	0.323051
0.854	0.131	2.236	1	72.316	1986.96	228.461	0	1	0.57962	0.40455
0.679	0.162	11.572	1	43.143	1113.22	550.771	0	1	0.43672	0.454176
0.843	0.33	2.808	1	36.542	1617.53	53.452	1	1	0.179357	0.627024
0.303	0.028	15.487	0	34.512	96.949	465.463	0	0	0.524998	0.0808802
0.514	0.368	13.433	1	68.654	169.62	363.4	0	1	0.121348	0.0394574
0.203	0.32	2.712	1	32.418	1315.52	228.233	1	1	0.470486	0.341166
0.649	0.332	7.82	1	61.582	354.96	163.826	1	1	0.394531	0.53997
0.701	0.136	9.269	0	45.68	1737.27	61.557	1	1	0.449995	0.473232
0.639	0.266	3.275	1	37.706	1727.26	28.887	1	1	0.0751488	0.510126
0.787	0.258	7.699	0	17.402	1711.8	719.518	0	1	0.101938	0.462465
0.166	0.315	14.1	1	46.777	691.963	12.358	0	0	0.383489	0.647191
0.286	0.298	7.357	1	51.885	1328.54	175.3	1	1	0.346666	0.325678
0.727	0.125	5.275	1	26.993	2015.5	274.04	0	1	0.453456	0.568618
0.84	0.007	7.75	0	42.023	1053.19	278.024	0	1	0.385302	0.325294
0.424	0.003	11.233	1	22.934	1668.86	264.159	0	1	0.00977813	0.0866268
0.468	0.102	11.781	1	42.985	485.467	226.503	0	1	0.246156	0.495215
0.608	0.296	7.484	0	10.121	1010.38	458.861	0	0	0.197394	0.381457
0.843	0.168	13.817	0	13.897	334.053	131.907	0	0	0.492862	0.667678
0.508	0.015	15.545	0	59.859	612.093	429.014	0	1	0.268404	0.28135
0.14	0.211	4.524	1	13.559	1172.06	682.317	1	1	0.127573	0.151463
0.296	0.244	13.588	1	37.388	1758.31	327.474	1	1	0.37785	0.173189
0.312	0.185	4.428	1	22.05	1544.99	223.02	0	1	0.487918	0.265371
0.05	0.319	12.204	0	44.743	207.802	547.561	0	1	0.442488	0.60596
0.028	0.031	4.316	0	29.226	1148.08	702.762	0	1	0.422547	0.415018
0.116	0.398	2.166	0	8.308	705.546	450.733	0	1	0.356481	0.599338
0.225	0.232	16.023	1	40.821	20.836	583.259	0	1	0.0156743	0.150502
0.598	0.198	17.837	0	9.938	1973.75	139.898	1	1	0.305191	0.518372
0.48	0.092	16.94	0	12.872	1501.55	269.441	0	1	0.584985	0.499145
0.688	0.253	18.406	0	56.447	1251.3	409.047	0	1	0.351518	0.408203
0.492	0.367	5.954	1	0.853	1469.37	538.294	0	1	0.581634	0.563384
0.281	0.053	9.154	0	43.444	1578.79	687.28	0	1	0.560027	0.391711
0.497	0.062	13.455	1	22.639	436.581	666.676	1	1	0.544902	0.552403
0.087	0.383	12.035	1	66.938	848.008	426.828	0	1	0.151305	0.601004
0.471	0.336	17.799	1	30.078	1443.84	238.387	0	1	0.185437	0.109806
0.006	0.041	15.644	1	69.538	430.572	387.237	0	1	0.413666	0.629994
0.855	0.297	11.263	1	7.572	1839.68	540.002	0	1	0.564953	0.548473
0.371	0.235	12.774	0	1.039	1453.72	607.437	1	0	0.219788	0.149626
0.215	0.048	14.137	0	21.484	1418.05	436.185	0	1	0.57973	0.64546
0.298	0.287	2.842	1	52.868	1803.68	135.208	0	1	0.475008	0.402499
0.177	0.252	18.399	0	40.791	486.656	51.995	0	1	0.118345	0.320444
0.091	0.153	2.07	0	4.154	1864.65	495.561	0	1	0.337492	0.181265
0.539	0.144	8.467	0	2.648	1278.84	535.13	0	1	0.322019	0.059154
0.748	0.045	14.234	1	1.451	1828.79	520.582	0	1	0.274026	0.481329
0.335	0.051	17.97	0	16.047	1128.55	662.282	0	1	0.30726	0.586349
0.272	0.313	4.408	0	71.604	1220.82	576.497	1	1	0.221802	0.289532
0.5	0.253	14.397	0	7.809	1371.92	526.729	0	1	0.488943	0.277313
0.043	0.162	11.299	0	17.891	1043.8	584.283	0	0	0.394421	0.315851
0.143	0.143	8.145	0	35.577	501.866	368.773	0	1	0.239857	0.262593
0.486	0.211	11.979	0	72.634	928.942	232.855	1	1	0.270345	0.381243
0.285	0.368	18.775	1	15.437	1091.37	125.851	1	1	0.421229	0.060799
0.461	0.211	15.735	0	2.198	1704.35	505.966	0	1	0.313633	0.129096
0.898	0.141	2.594	1	19.07	1807.69	286.562	0	0	0.28536	0.412668
0.8	0.184	10.976	1	58.933	1478.26	482.311	0	1	0.271023	0.118372
0.884	0.139	6.919	1	20.118	484.966	722.569	1	1	0.168206	0.616855
0.419	0.265	10.401	0	15.635	146.649	318.003	1	0	0.143944	0.270177
0.048	0.173	6.792	1	65.704	960.051	20.281	0	1	0.225465	0.327323
0.623	0.217	12.308	1	62.113	1903.58	48.922	0	1	0.222791	0.264495
0.455	0.3	8.597	1	41.649	69.471	475.549	0	1	0.200928	0.597116
0.529	0.254	16.005	1	72.91	930.632	544.054	0	1	0.368712	0.207007
0.14	0.248	11.089	0	23.029	1842.24	690.468	0	0	0.421009	0.283764
0.331	0.298	15.013	0	66.474	422.873	551.567	0	1	0.510623	0.0949797
0.362	0.25	5.916	0	64.235	1226.32	101.855	0	1	0.0621296	0.104422
0.46	0.084	4.057	0	68.111	526.027	589.474	1	0	0.567058	0.593997
0.327	0.144	15.959	1	22.672	1922.49	530.554	0	1	0.012653	0.680261
0.308	0.395	9.151	0	45.453	1952.47	410.163	0	1	0.178423	0.0806665
0.081	0.385	11.772	1	12.629	319.97	735.796	1	1	0.322184	0.0795984
0.379	0.278	12.144	1	45.768	85.62	35.672	0	1	0.22107	0.298804
0.286	0.145	11.317	1	56.656	1364.84	422.206	1	1	0.274282	0.193185
0.555	0.294	14.453	1	64.133	260.694	713.007	0	1	0.144017	0.503931
0.254	0.013	7.028	0	62.122	1472.57	221.631	0	1	0.509653	0.5906
0.446	0.295	3.028	1	2.405	1221.19	157.383	0	1	0.199261	0.222752
0.023	0.331	10.339	1	50.261	1600.13	555.893	0	1	0.537797	0.153685
0.035	0.194	6.51	1	32.172	1996.22	408.273	1	0	0.499399	0.31677
0.303	0.247	11.057	1	21.236	114.162	545.329	0	1	0.385192	0.49545
0.439	0.295	3.621	0	37.94	1254.87	370.685	0	1	0.209809	0.198953
0.226	0.329	8.661	0	25.272	1369.6	362.466	0	0	0.208307	0.290109
0.686	0.282	15.79	1	21.556	869.54	332.369	0	1	0.540379	0.200449
0.868	0.297	7.837	1	60	1213.62	691.401	0	0	0.22757	0.601346
0.199	0.312	14.363	1	42.359	1341.06	359.484	0	1	0.417475	0.103098
0.128	0.05	3.379	1	61.515	1328.73	60.692	0	1	0.288272	0.0338389
0.875	0.192	13.256	0	49.505	2041.67	152.875	0	1	0.269393	0.135676
0.189	0.171	2.21	0	2.697	1747.48	312.653	0	1	0.30054	0.191348
0.255	0.195	4.024	0	40.976	860.715	349.762	0	1	0.118052	0.560564
0.256	0.113	10.764	1	30.516	611.593	300.359	0	1	0.529228	0.335099
0.333	0.174	3.864	1	12.949	896.706	278.434	0	1	0.0149419	0.342982
0.089	0.207	13.515	1	65.945	1311.08	434.728	0	0	0.569292	0.240803
0.63	0.282	7.473	0	3.718	1738.03	581.21	0	1	0.463967	0.384747
0.724	0.071	13.074	0	25.221	545.494	483.722	0	1	0.0300851	0.585345
0.429	0.059	9.736	0	42.939	1894.26	273.107	0	1	0.511704	0.102521
0.781	0.024	9.198	0	32.968	1196.34	472.931	1	0	0.235243	0.395193
0.775	0.167	12.442	1	13.744	182.076	651.901	0	1	0.534666	0.130891
0.631	0.363	11.393	1	15.574	966.811	451.598	0	1	0.400885	0.293634
0.238	0.271	7.271	0	65.349	138.324	606.231	0	1	0.0847072	0.512925
0.169	0.139	10.594	0	48.999	461.431	163.553	0	0	0.558177	0.231532
0.452	0.328	9.815	0	56.83	1811.88	531.51	0	1	0.345842	0.499637
0.05	0.081	12.894	1	33.905	226.142	148.185	0	1	0.110013	0.113395
0.146	0.157	9.991	1	52.267	1102.58	20.509	0	1	0.282009	0.0981414
0.24	0.031	16.525	0	28.591	592.502	465.213	0	0	0.333793	0.274877
0.891	0.368	12.47	0	22.853	747.358	188.71	0	1	0.0909513	0.0746208
0.237	0.091	10.425	0	27.925	742.038	459.066	0	1	0.134806	0.666823
0.868	0.29	4.395	0	54.438	1149.96	571.784	1	0	0.398669	0.522153
0.24	0.284	10.857	1	23.797	620.293	96.231	0	1	0.0963347	0.692181
0.656	0.245	9.214	1	16.792	1696.65	374.055	0	0	0.209076	0.0289041
0.874	0	3.839	0	1.298	425.315	582.621	0	0	0.533036	0.0633625
0.598	0.006	15.604	1	55.134	183.641	687.349	0	1	0.036549	0.12038
0.817	0.209	5.696	1	64.057	443.592	413.737	0	1	0.214295	0.134907
0.845	0.244	15.834	0	50.57	1009.81	12.336	0	1	0.572442	0.684149
0.763	0.091	18.964	0	35.565	547.998	351.402	0	0	0.255019	0.459816
0.681	0.052	10.074	1	27.832	1883.62	231.808	0	1	0.343443	0.207883
0.633	0.174	12.361	0	68.654	376.554	380.27	0	1	0.548235	0.352809
0.548	0.049	2.801	0	49.145	1627.67	205.58	0	0	0.387848	0.357039
0.779	0.342	3.614	0	53.35	124.303	625.491	0	1	0.214588	0.0579363
0.025	0.387	14.173	1	10.08	1080.11	165.943	0	1	0.274978	0.472805
0.626	0.033	10.795	1	14.656	314.023	291.753	1	0	0.0395886	0.150267
0.802	0.301	14.651	1	2.238	457.237	602.429	1	1	0.105454	0.277718
0.205	0.028	15.574	1	56.746	1223.76	476.141	0	1	0.337803	0.487674
0.342	0.214	2.881	0	43.89	1912.91	644.866	0	0	0.123673	0.0152318
0.111	0.088	13.578	0	49.18	889.132	488.936	1	0	0.299075	0.40752
0.653	0.167	5.582	0	55.027	539.798	373.486	0	1	0.328684	0.113758
0.564	0.033	3.924	1	16.678	1437.26	694.498	0	1	0.208069	0.371651
0.635	0.3	5.412	0	23.094	694.154	283.466	0	1	0.258278	0.640675
0.832	0.373	6.189	0	44.855	1813.64	297.285	1	0	0.16328	0.238047
0.878	0.324	12.3	1	65.219	902.339	738.255	0	1	0.219037	0.485089
0.861	0.178	6.648	1	71.21	2018.38	406.839	0	1	0.0266427	0.118714
0.315	0.248	16.034	1	57.989	1736.08	435.548	0	0	0.117521	0.266952
0.415	0.302	12.67	1	35.398	1825.09	576.429	0	1	0.28862	0.404807
0.77	0.085	18.628	0	15.857	48.878	394.795	0	1	0.589727	0.503269
0.15	0.072	14.906	1	56.577	1767.57	61.785	0	0	0.107028	0.643046
0.174	0.375	3.866	0	29.655	61.459	55.82	0	1	0.401874	0.35486
0.36	0.063	17.367	1	42.136	1586.86	203.395	0	1	0.55089	0.366311
0.835	0.05	13.934	1	51.277	850.074	194.447	0	1	0.381512	0.42038
0.352	0.216	3.892	1	16.92	1079.48	554.55	0	1	0.422071	0.0554155
0.801	0.077	17.933	1	8.342	1309.76	658.207	0	1	0.307132	0.520978
0.121	0.192	8.878	0	44.351	1655.84	315.134	1	1	0.319657	0.175198
0.407	0.243	7.889	1	5.501	1511.88	206.241	0	1	0.114902	0.221043
0.012	0.247	9.677	0	32.494	578.043	563.657	1	1	0.22259	0.42429
0.25	0.324	18.266	0	56.28	449.35	224.864	1	1	0.543529	0.0428114
0.601	0.33	12.89	0	48.371	967.687	666.54	0	1	0.575884	0.600598
0.339	0.285	10.601	0	2.544	1402.52	291.571	0	0	0.412238	0.0427686
0.755	0.259	3.941	1	24.305	300.628	515.596	0	0	0.446352	0.65266
0.458	0.159	7.319	0	25.286	1915.98	55.684	0	0	0.384094	0.415253
0.313	0.381	6.043	1	20.204	261.195	437.142	0	1	0.541661	0.0965178
0.662	0.38	12.641	0	21.946	265.826	15.637	0	1	0.183239	0.258214
0.008	0.098	7.011	0	3.015	264.074	332.323	0	0	0.535765	0.168255
0.828	0.057	7.498	0	73.571	736.78	428.832	0	1	0.0862453	0.667443
0.344	0.272	2.48	1	16.671	1532.53	525.249	0	1	0.390832	0.187973
0.678	0.074	8.007	0	8.913	1139.32	64.221	0	1	0.568377	0.104486
0.742	0.149	4.095	0	51.984	169.433	123.483	0	1	0.183532	0.673702
0.164	0.016	17.062	1	4.075	1106.27	109.459	1	1	0.529923	0.600278
0.464	0.346	18.253	1	51.857	1789.54	266.049	0	1	0.309293	0.396667
0.376	0.331	9.548	1	18.471	1660.03	246.538	0	1	0.0329417	0.393271
0.13	0.129	3.138	0	56.349	1130.05	676.079	1	1	0.0247749	0.553194
0.68	0.031	17.203	1	48.763	178.509	196.041	0	1	0.0164068	0.153023
0.715	0.183	18.221	1	33.758	910.226	533.081	1	0	0.273476	0.578445
0.742	0.325	14.885	0	72.97	483.965	728.306	0	1	0.50654	0.0863704
0.437	0.195	3.184	0	63.997	1025.59	221.267	1	1	0.39422	0.683465
0.159	0.02	9.565	1	61.188	1234.71	484.792	1	1	0.471493	0.25894
0.734	0.269	9.609	1	68.058	1366.03	191.032	0	0	0.416138	0.193762
0.045	0.069	8.354	1	58.323	1450.78	84.097	0	1	0.360747	0.671352
0.467	0.078	7.673	0	74.309	724.637	743.583	0	1	0.567534	0.144713
0.204	0.064	3.995	1	45.771	400.027	31.824	0	1	0.196551	0.399124
0.328	0.329	12.891	0	19.807	1154.34	97.711	0	0	0.347838	0.483956
0.771	0.278	8.007	1	22.403	1199.35	543.371	0	0	0.11959	0.420893
0.08	0.164	4.556	1	64.553	472.823	169.791	0	1	0.00531022	0.579513
0.438	0.024	3.804	0	50.11	812.768	537.52	1	1	0.41156	0.31395
0.775	0.332	6.125	0	74.005	772.145	131.019	0	0	0.303159	0.474001
0.897	0.204	5.201	0	60.879	294.807	590.294	1	0	0.296036	0.171139
0.378	0.225	13.662	0	37.801	1636.31	114.536	0	1	0.418738	0.495578
0.301	0.192	10.317	1	68.733	470.444	360.804	0	1	0.333482	0.381585
0.449	0.377	15.428	1	45.822	963.931	454.444	0	0	0.0802393	0.47492
0.36	0.023	9.808	1	1.95	1011.5	212.638	0	1	0.448311	0.602692
0.612	0.117	4.189	1	66.253	1303.06	298.651	0	0	0.575042	0.360222
0.811	0.047	8.991	0	36.646	1503.92	167.742	0	1	0.234181	0.422773
0.454	0.279	5.738	1	17.467	1819.52	703.399	1	1	0.442378	0.506708
0.028	0.124	14.57	1	51.328	1065.58	452.077	0	1	0.450105	0.0590472
0.478	0.159	3.762	0	37.81	1085.55	364.515	0	1	0.0624409	0.482568
0.017	0.374	9.902	1	29.064	1460.86	562.2	0	1	0.421155	0.54138
0.372	0.268	16.501	1	52.481	466.188	99.737	0	0	0.550523	0.314164
0.624	0.272	6.642	1	24.801	1821.9	169.836	1	1	0.468068	0.186691
0.767	0.3	14.931	0	67.833	1216.81	347.03	1	1	0.332603	0.630805
0.628	0.204	2.848	0	61.707	2042.67	20.873	0	1	0.585241	0.260051
0.688	0.008	9.464	0	44.381	2031.71	382.661	1	1	0.295413	0.297287
0.503	0.196	9.844	0	1.836	1297.62	29.32	0	0	0.0404126	0.431126
0.237	0.192	9.541	1	67.879	1284.91	382.023	0	0	0.0393506	0.181329
0.143	0.251	18.883	0	64.001	2030.34	336.626	0	1	0.0586871	0.260543
0.115	0.148	9.22	0	34.51	103.083	389.308	0	0	0.498025	0.228391
0.638	0.18	13.661	1	27.517	742.288	197.43	0	1	0.550652	0.573595
0.571	0.081	7.863	0	41.385	1259.75	608.985	0	0	0.59317	0.0465926
0.86	0.29	5.532	1	27.61	1639.19	290.113	1	1	0.427821	0.187545
0.785	0.029	3.657	0	3.97	837.305	585.536	0	1	0.247127	0.677334
0.421	0.005	10.508	1	24.228	1271.02	273.494	0	0	0.0897427	0.0422346
0.19	0.222	2.902	0	54.088	1594.56	357.89	0	1	0.349046	0.278402
0.188	0.156	13.505	0	66.636	1445.71	420.021	1	1	0.243336	0.326127
0.512	0.141	14.974	0	6.529	1825.28	412.075	0	1	0.542759	0.517219
0.724	0.015	14.317	0	48.468	870.354	630.272	0	1	0.000897244	0.58291
0.469	0.341	8.785	1	5.109	158.353	560.902	0	1	0.547649	0.193912
0.451	0.213	11.156	0	11.873	564.773	357.822	1	1	0.072805	0.611515
0.404	0.162	12.413	0	27.348	1917.54	32.211	0	1	0.314182	0.332301
0.535	0.256	9.952	0	2.143	1070.59	247.79	0	1	0.100418	0.322965
0.663	0.048	10.634	1	46.559	1190.83	272.856	0	1	0.227442	0.520765
0.401	0.168	11.482	1	23.486	1833.67	406.839	0	0	0.438423	0.581094
0.734	0.376	9.38	1	54.424	286.482	536.746	0	1	0.581433	0.199637
0.01	0.275	12.495	0	73.743	786.541	668.202	0	0	0.0684835	0.513587
0.548	0.113	9.833	0	29.537	1218.31	193.195	1	0	0.227552	0.40846
0.423	0.078	14.959	0	20.515	2018.07	22.444	0	1	0.0842311	0.0276223
0.73	0.09	16.083	0	51.627	1452.72	17.936	0	1	0.428663	0.266909
0.747	0.312	15.928	0	30.725	978.954	708.636	0	1	0.203619	0.383828
0.608	0.332	10.091	1	40.417	1990.46	343.433	0	1	0.0991363	0.00294809
0.764	0.025	10.963	1	19.527	1458.23	396.434	0	1	0.516337	0.463213
0.416	0.065	3.37	1	16.189	959.112	456.448	0	0	0.558635	0.297971
0.849	0.066	10.261	1	6.57	1740.34	512.181	1	0	0.434577	0.691925
0.779	0.27	2.215	0	25.265	1019.39	316.386	0	1	0.244856	0.0310617
0.451	0.317	17.089	1	16.855	916.861	72.622	0	0	0.259835	0.153471
0.351	0.161	7.917	0	37.534	1237.71	452.805	0	1	0.496634	0.307797
0.753	0.196	16.604	1	67.78	1099.51	320.166	0	1	0.383435	0.507114
0.153	0.218	13.989	0	34.29	1575.78	441.991	0	1	0.30466	0.691818
0.546	0.275	8.131	0	62.739	1587.17	494.878	0	1	0.376495	0.331104
0.094	0.029	7.398	1	8.308	1586.05	683.547	0	0	0.412824	0.55941
0.303	0.313	13.246	0	64.256	1761.81	609.486	0	0	0.573577	0.107285
0.48	0.264	11.075	0	72.193	928.754	349.193	0	1	0.106809	0.40126
0.497	0.274	3.009	0	73.798	634.627	716.445	0	1	0.486471	0.648408
0.256	0.038	18.84	1	44.516	1543.36	97.643	0	0	0.231727	0.243687
0.358	0.232	8.258	0	12.45	211.057	168.311	1	1	0.376257	0.126191
0.563	0.391	4.333	0	22.282	734.339	729.149	1	1	0.202924	0.188379
0.221	0.29	8.427	1	32.156	282.727	409.776	0	0	0.238282	0.0779321
0.856	0.274	14.769	1	49.595	553.506	34.898	1	1	0.397497	0.114933
0.183	0.238	12.648	0	6.582	1309.76	246.242	0	1	0.589837	0.0349925
0.575	0.316	13.478	0	74.258	411.043	303.091	0	1	0.505789	0.287909
0.306	0.037	2.536	0	41.642	253.809	103.949	1	1	0.47054	0.220936
0.844	0.001	8.34	1	11.348	387.508	250.568	0	1	0.563836	0.00318308
0.349	0.341	16.603	0	59.397	5.938	161.731	0	1	0.244856	0.0922666
0.71	0.391	4.468	1	71.474	998.859	514.275	0	1	0.0485061	0.32775
0.341	0.322	14.398	1	53.413	1831.6	630.546	1	1	0.409107	0.632621
0.51	0.218	4.096	0	74.566	1417.67	297.331	0	1	0.577258	0.675903
0.559	0.273	11.86	1	7.746	1998.1	709.159	0	1	0.32938	0.0469558
0.579	0.256	11.531	0	31.666	850.011	248.997	0	1	0.584143	0.15768
0.37	0.321	6.503	0	23.374	1560.01	403.173	0	1	0.143632	0.62382
0.844	0.101	12.493	0	2.245	1266.32	693.314	0	1	0.022541	0.270092
0.339	0.189	9.715	1	36.458	354.96	2.273	1	1	0.427711	0.128712
0.867	0.183	17.255	0	28.885	393.329	566.48	0	1	0.243995	0.115937
0.084	0.007	7.166	1	9.797	793.427	717.856	0	1	0.527232	0.648494
0.66	0.368	11.887	0	32.281	1279.28	169.062	0	1	0.0988983	0.36787
0.126	0.24	12.725	0	55.779	450.477	334.509	0	1	0.36668	0.409742
0.186	0.208	5.613	0	18.634	1422.37	250.34	0	1	0.374023	0.580944
0.744	0.003	13.037	0	61.468	910.101	540.981	0	1	0.14279	0.236232
0.85	0.357	5.1	0	6.468	631.748	580.094	1	1	0.495901	0.0359752
0.76	0.179	8.611	1	5.833	2007.62	248.655	0	0	0.0631367	0.572869
0.3	0.364	16.371	1	73.982	1740.84	669.636	0	1	0.367357	0.304657
0.85	0.129	6.534	1	12.786	147.525	670.274	0	1	0.0798914	0.279385
0.392	0.245	3.247	0	70.734	1976.44	111.918	0	1	0.437562	0.602286
0.739	0.361	12.416	0	7.454	1896.64	94.501	0	1	0.0662679	0.369985
0.082	0.335	3.743	1	18.61	1381.05	16.138	0	1	0.0122868	0.374984
0.438	0.098	16.478	0	24.168	841.373	227.459	0	1	0.566124	0.333903
0.663	0.012	15.965	0	51.442	237.847	538.636	0	1	0.163829	0.190515
0.031	0.099	4.433	1	0.742	318.53	489.277	1	1	0.188586	0.00527665
0.383	0.232	7.737	1	64.634	718.315	627.722	0	1	0.374242	0.00335398
0.535	0.023	5.697	0	8.104	2007.05	146.227	0	1	0.196167	0.143495
0.883	0.164	16.713	1	46.678	1023.08	209.291	0	1	0.0176702	0.0852596
0.806	0.336	10.938	1	70.739	182.577	324.696	1	1	0.519504	0.0276223
0.154	0.021	16.068	0	73.031	544.305	512.636	0	1	0.530308	0.0850673
0.056	0.201	6.904	1	71.305	401.154	343.638	0	0	0.403156	0.246443
0.353	0.232	13.284	1	21.35	1284.16	15.477	1	1	0.00690329	0.549199
0.381	0.213	5.267	0	37.606	766.762	592.366	0	1	0.41482	0.66661
0.619	0.095	8.065	0	32.634	830.545	244.443	0	1	0.375414	0.02884
0.053	0.236	18.6	0	37.256	1666.54	17.276	0	1	0.114957	0.374343
0.205	0.055	5.207	0	33.009	1263.25	728.602	1	1	0.00926542	0.464217
0.043	0.059	12.256	0	42.677	83.867	528.732	0	1	0.356334	0.196326
0.525	0.118	17.472	1	59.52	40.49	72.827	0	1	0.218726	0.302628
0.514	0.162	14.305	1	27.58	1115.72	438.052	0	1	0.0403943	0.302243
0.526	0.258	9.167	1	17.258	866.348	309.511	0	1	0.489804	0.118564
0.737	0.012	8.585	0	23.718	888.631	557.396	0	1	0.475082	0.66176
0.18	0.242	8.537	1	4.648	1977.13	515.118	1	1	0.188971	0.392416
0.53	0.032	18.903	0	14.589	1389.88	284.467	0	1	0.328007	0.459539
0.864	0.144	2.126	1	75.617	271.46	165.966	0	1	0.298856	0.511771
0.294	0.389	2.053	1	38.845	1930.75	22.376	0	1	0.0319163	0.251527
0.896	0.228	14.321	0	11.664	1258.5	670.683	1	1	0.367486	0.421171
0.507	0.225	10.353	1	19.369	1934.82	46.987	0	1	0.241835	0.66097
0.01	0.208	14.282	1	42.718	989.595	611.74	0	1	0.419929	0.598996
0.075	0.206	18.313	0	16.409	156.663	459.703	0	1	0.0494034	0.251869
0.452	0.152	8.605	0	60.724	1582.23	62.696	0	1	0.467794	0.324396
0.157	0.152	8.584	1	7.827	868.539	326.017	1	1	0.39779	0.567037
0.331	0.281	17.538	0	35.735	519.768	471.178	0	1	0.03567	0.547276
0.614	0.373	4.104	0	54.257	1872.35	162.893	0	1	0.188458	0.266054
0.899	0.246	11.323	0	68.216	952.727	487.183	0	1	0.580462	0.629673
0.844	0.004	7.824	1	19.014	1611.02	107.797	1	1	0.00421155	0.233433
0.852	0.129	11.622	1	2.871	1430	479.328	1	1	0.381109	0.524802
0.434	0.369	4.514	0	73.733	884.938	488.344	0	1	0.463839	0.533497
0.501	0.357	17.916	1	22.259	82.866	246.174	0	1	0.00179449	0.136381
0.606	0.02	12.162	1	34.134	1267.32	730.355	0	1	0.450563	0.15862
0.594	0.31	4.524	1	49.823	1341.68	56.776	0	1	0.35269	0.29577
0.113	0.113	11.284	1	27.791	1627.42	703.377	0	1	0.0918485	0.433155
0.566	0.149	14.514	0	51.843	961.302	370.845	0	1	0.465487	0.143388
0.347	0.324	17.624	0	44.623	310.33	735.387	0	1	0.487753	0.589041
0.821	0.098	17.405	1	17.07	1056.76	537.93	0	1	0.542027	0.342106
0.589	0.237	9.717	1	0.619	160.857	331.253	0	1	0.464553	0.105383
0.74	0.161	9.361	1	61.499	520.081	291.206	1	1	0.595422	0.0206793
0.509	0.205	13.536	0	55.635	297.311	746.224	0	1	0.344285	0.191263
0.729	0.301	14.629	0	10.898	1408.22	701.532	1	1	0.262764	0.684512
0.461	0.088	12.195	0	30.108	1057.32	716.49	0	1	0.343406	0.576928
0.011	0.033	2.375	1	45.358	1772.64	320.53	0	1	0.499106	0.072335
0.413	0.297	16.457	0	27.359	453.419	584.056	0	1	0.0214057	0.150652
0.433	0.172	8.087	1	56.98	1461.05	666.198	1	1	0.0399182	0.224033
0.19	0.249	10.85	1	54.566	1518.82	145.613	0	1	0.467135	0.222858
0.422	0.002	10.257	1	28.507	182.64	346.917	1	1	0.319767	0.687609
0.298	0.122	5.469	0	22.488	876.426	302.18	0	1	0.11157	0.505661
0.371	0.226	15.447	1	47.424	1459.48	745.996	0	1	0.129698	0.476864
0.856	0.122	11.419	0	43.071	224.703	357.708	0	1	0.266555	0.450566
0.119	0.003	18.068	1	65.458	450.227	164.259	0	0	0.26639	0.426939
0.229	0.057	10.105	0	30.258	634.439	32.644	0	1	0.583483	0.377163
0.185	0.191	2.513	1	50.185	587.056	138.487	0	0	0.339195	0.423371
0.864	0.147	12.806	1	26.791	1231.58	129.516	0	1	0.280856	0.239543
0.636	0.063	8.642	1	3.664	966.372	532.99	0	1	0.34011	0.239863
0.409	0.194	15.681	1	39.42	561.956	627.267	1	1	0.477773	0.102478
0.605	0.283	16.326	0	23.641	1140.26	690.559	0	1	0.114316	0.343922
0.761	0.01	9.397	1	14.681	683.888	483.381	0	1	0.168627	0.121747
0.654	0.314	8.8	0	49.946	1120.48	704.651	0	1	0.0758812	0.361525
0.665	0.345	5.341	0	58.504	1077.16	732.814	0	1	0.557006	0.133155
0.594	0.233	10.181	1	69.306	976.2	472.134	1	1	0.564934	0.662957
0.673	0.018	16.64	0	42.925	496.483	186.843	0	1	0.507785	0.13668
0.219	0.339	14.702	0	23.646	1530.53	453.078	1	0	0.11818	0.584896
0.049	0.062	7.568	0	47.772	724.011	488.936	0	1	0.453749	0.306003
0.469	0.275	9.202	1	37.449	193.907	307.553	1	1	0.195636	0.37336
0.493	0.182	9.939	0	37.483	1899.33	124.257	0	0	0.0775292	0.445759
0.273	0.156	7.312	1	6.482	1103.7	108.138	0	1	0.54937	0.255245
0.616	0.138	9.463	0	69.227	117.981	28.5	1	1	0.160259	0.646657
0.565	0.107	15.641	1	74.606	1858.89	534.47	0	0	0.411487	0.663192
0.847	0.192	15.382	0	43.161	444.093	431.29	0	1	0.417035	0.339991
0.776	0.154	5.323	0	44.899	2016.94	666.403	0	1	0.18952	0.28432
0.122	0.037	12.557	1	11.047	592.815	730.355	0	1	0.403998	0.315317
0.767	0.035	13.555	1	15.748	1963.11	695.681	0	1	0.566839	0.116001
0.58	0.027	4.341	0	42.498	997.043	20.281	1	1	0.353459	0.125977
0.262	0.298	9.491	0	18.81	1914.85	458.998	0	0	0.186682	0.0302713
0.212	0.334	6.453	0	28.818	174.44	388.967	0	1	0.352214	0.0537278
0.354	0.315	16.012	1	46.095	1758.93	322.488	0	1	0.426228	0.407541
0.464	0.382	17.475	1	69.946	479.458	291.912	1	1	0.0940825	0.223841
0.124	0.316	6.764	1	68.64	820.968	149.46	1	1	0.515806	0.441124
0.423	0.213	18.07	1	71.964	791.987	694.657	0	1	0.389624	0.542961
0.797	0.105	4.49	1	3.316	739.596	86.555	0	1	0.0064272	0.469793
0.784	0.26	17.151	1	72.634	2002.86	280.665	0	1	0.575646	0.562017
0.271	0.372	7.11	1	34.487	9.569	605.024	0	0	0.505679	0.00777612
0.094	0.287	11.764	1	17.708	638.883	284.649	0	1	0.0129826	0.631169
0.154	0.044	9.623	1	49.15	1353.64	732.7	0	1	0.26791	0.145033
0.707	0.089	12.849	0	71.14	2008.18	695.727	0	1	0.264852	0.203119
0.233	0.343	9.465	1	47.329	1874.54	192.376	0	1	0.412201	0.524247
0.09	0.021	2.129	0	72.996	2000.42	710.844	0	1	0.386181	0.441102
0.591	0.259	12.946	1	5.156	135.006	561.881	0	1	0.0244636	0.401218
0.58	0.147	9.54	1	71.623	1748.98	374.965	0	1	0.303983	0.285174
0.476	0.016	5.689	0	42.122	348.45	659.983	0	1	0.156944	0.101239
0.344	0.385	18.73	1	2.674	258.002	76.629	0	1	0.399402	0.0161931
0.591	0.225	3.794	1	5.615	437.145	66.999	0	1	0.34044	0.130677
0.671	0.235	17.608	0	54.696	1136.81	375.398	0	1	0.394971	0.412604
0.894	0.315	3.961	1	28.663	1674.68	555.074	1	1	0.0496963	0.230677
0.419	0.239	12.576	1	36.417	794.115	196.565	0	1	0.576763	0.61521
0.565	0.282	7.027	0	66.355	943.15	316.318	0	1	0.383361	0.404379
0.197	0.371	14.31	0	24.427	1675.68	709.774	0	1	0.515952	0.681564
0.242	0.262	10.485	0	30.115	1502.74	257.967	0	1	0.213709	0.14734
0.888	0.285	6.599	1	36.632	794.115	539.137	0	1	0.0752953	0.0140996
0.631	0.029	7.717	0	6.415	1293.55	703.172	0	1	0.201404	0.103012
0.043	0.069	10.344	1	62.825	1116.16	476.687	0	1	0.464058	0.173595
0.686	0.199	18.946	0	5.049	1181.44	565.865	1	0	0.532505	0.38511
0.146	0.252	18.921	1	7.86	1127.42	330.456	0	1	0.519889	0.125272
0.384	0.197	13.461	0	57.449	1564.52	561.13	0	1	0.39422	0.0974151
0.432	0.357	9.519	1	69.178	404.408	568.347	0	1	0.318101	0.602542
0.507	0.373	14.604	1	30.885	1527.15	258.194	0	1	0.236726	0.674279
0.648	0.396	10.197	0	49.934	1713.42	729.353	0	1	0.117118	0.0929716
0.103	0.023	10.483	1	25.664	20.022	565.182	0	0	0.345695	0.599551
0.539	0.107	15.084	1	41.67	1452.6	306.597	0	1	0.414875	0.348344
0.769	0.203	8.437	1	0.6	1563.2	686.438	1	1	0.150298	0.0769707
0.282	0.153	12.813	1	23.349	432.012	103.403	0	1	0.192541	0.174429
0.64	0.338	3.176	0	1.277	738.282	211.705	0	1	0.587823	0.456548
0.313	0.035	6.739	1	48.579	1949.78	619.754	0	1	0.332914	0.162893
0.869	0.135	6.241	1	22.604	2038.16	439.919	0	1	0.113987	0.607669
0.871	0.215	13.21	0	69.169	258.19	426.532	0	1	0.394403	0.0662252
0.529	0.368	12.227	0	24.27	667.864	726.189	0	0	0.163994	0.509293
0.702	0.328	7.853	1	62.487	608.025	635.076	0	1	0.277523	0.181756
0.677	0.2	13.084	0	15.614	199.227	66.794	0	1	0.00565813	0.535163
0.524	0.107	17.139	1	47.858	1611.15	669.5	0	1	0.508133	0.185067
0.143	0.081	17.015	0	29.354	530.972	739.53	0	1	0.560759	0.187481
0.734	0.068	13.934	0	20.844	601.327	298.97	1	1	0.160479	0.426341
0.396	0.394	12.041	1	68.441	241.603	647.689	0	1	0.475723	0.313822
0.013	0.302	5.094	0	27.45	1004.62	426.305	0	1	0.125101	0.0624866
0.671	0.073	6.394	0	63.053	925.061	49.446	1	1	0.476565	0.66317
0.266	0.019	3.866	0	58.298	2033.21	375.944	0	1	0.368749	0.530827
0.535	0.183	17.589	0	56.554	1295.05	534.834	0	0	0.416413	0.33997
0.714	0.157	3.746	1	37.349	1702.6	91.655	0	1	0.309384	0.262679
0.517	0.019	4.562	0	43.709	1376.73	300.359	0	1	0.196496	0.234458
0.545	0.119	8.962	1	58.11	1954.54	502.505	0	1	0.115232	0.378488
0.343	0.248	6.59	1	9.277	1728.26	164.828	0	1	0.484109	0.180795
0.88	0.321	14.614	0	2.224	39.676	690.24	1	1	0.306253	0.583059
0.292	0.096	15.135	0	45.351	617.101	739.712	0	1	0.441627	0.161589
0.584	0.072	2.345	0	64.082	971.881	74.922	0	0	0.366094	0.181265
0.679	0.186	14.261	0	23.535	91.128	607.619	0	1	0.092819	0.172869
0.174	0.082	8.793	0	48.32	283.102	117.131	0	1	0.0363842	0.246828
0.121	0.388	5.104	1	72.258	1476.76	264.592	0	1	0.0614887	0.326725
0.415	0.37	8.705	0	16.354	101.018	409.093	1	1	0.0376476	0.287503
0.679	0.08	11.027	1	1.962	708.237	537.202	0	1	0.198199	0.336531
0.348	0.317	17.998	0	44.565	1185.14	80.613	1	1	0.219239	0.546785
0.422	0.294	7.826	0	1.122	208.679	186.547	0	1	0.239106	0.139863
0.212	0.129	9.957	1	48.433	1261.88	269.191	0	1	0.257143	0.651912
0.492	0.043	17.689	0	63.322	144.458	413.532	0	0	0.490188	0.303568
0.291	0.103	3.714	1	14.862	950.599	363.764	1	1	0.0695273	0.249968
0.674	0.142	7.707	1	25.664	556.761	277.956	0	1	0.376312	0.162487
0.045	0.293	12.824	0	36.836	1223.69	361.783	1	0	0.580956	0.252104
0.333	0.054	6.78	1	3.038	1522.89	657.046	1	1	0.313761	0.104828
0.325	0.052	10.729	0	55.958	686.517	664.65	0	1	0.0104373	0.322452
0.145	0.226	8.718	0	0.572	1612.84	432.452	0	0	0.529209	0.270775
0.062	0.174	6.887	1	20.742	601.014	685.823	0	1	0.163738	0.586477
0.054	0.205	13.546	1	19.789	101.143	366.268	0	0	0.335936	0.61457
0.474	0.042	14.828	1	29.194	1782.22	59.713	0	1	0.347508	0.583551
0.491	0.283	17.429	1	71.69	1829.91	502.482	1	1	0.361626	0.330442
0.454	0.274	9.135	0	30.994	1299.56	367.043	0	0	0.372851	0.237086
0.248	0.051	4.433	1	21.967	1443.34	519.352	0	1	0.478066	0.698675
0.393	0.388	4.947	0	16.616	1899.52	175.596	0	1	0.346593	0.648878
0.691	0.206	2.694	0	1.238	1052.44	202.598	0	1	0.485922	0.604892
0.113	0.183	8.525	0	33.861	1707.92	279.709	1	0	0.241157	0.0328349
0.106	0.004	11.512	0	33.928	1235.4	305.117	1	1	0.132133	0.363298
0.07	0.132	15.548	0	61.717	1430.94	622.441	1	1	0.0601886	0.371715
0.439	0.235	4.648	1	31.059	1909.66	593.504	0	1	0.35941	0.168682
0.521	0.078	6.616	1	48.89	2003.3	179.467	0	1	0.452321	0.196411
0.247	0.257	12.715	0	3.88	388.823	222.337	0	1	0.379791	0.651122
0.002	0.315	3.496	0	33.262	491.226	233.515	0	0	0.345274	0.242064
0.649	0.202	13.178	0	8.623	637.319	83.3	0	0	0.405683	0.348259
0.289	0.217	18.781	0	6.278	151.844	348.897	0	1	0.0523881	0.609977
0.319	0.167	15.326	0	13.313	887.693	593.663	0	1	0.432801	0.481777
0.842	0.272	16.243	0	32.548	351.892	124.849	0	1	0.416761	0.452467
0.101	0.073	9.522	0	74.824	1490.03	635.281	1	0	0.128983	0.261333
0.391	0.172	11.036	1	11.107	1229.14	225.365	0	1	0.381201	0.283721
0.514	0.003	9.604	0	25.801	646.395	180.059	0	1	0.0138066	0.083636
0.33	0.043	18.571	1	54.436	1690.64	484.975	1	1	0.380395	0.490408
0.283	0.187	12.145	0	18.288	1738.53	706.496	0	1	0.490994	0.577718
0.094	0.167	11.029	1	47.798	128.121	282.646	1	1	0.417383	0.161953
0.383	0.376	11.96	0	23.101	517.077	700.599	0	1	0.496158	0.0136296
0.107	0.135	11.698	1	6.591	1258.75	536.837	0	1	0.288491	0.0663106
0.351	0.197	10.567	0	63.208	1924.05	304.479	0	0	0.518168	0.472378
0.046	0.294	11.205	0	20.199	1303.31	381.886	0	1	0.430988	0.450438
0.489	0.055	17.581	0	46.385	693.778	309.442	0	0	0.321122	0.511985
0.407	0.124	16.011	0	13.278	1900.52	296.147	0	1	0.162658	0.436851
0.569	0.345	2.269	0	43.465	669.805	654.473	0	1	0.00895413	0.393548
0.615	0.35	4.676	0	72.69	749.737	117.359	0	1	0.537138	0.100107
0.305	0.29	13.924	1	2.504	1702.91	484.815	0	1	0.312094	0.688827
0.647	0.127	7.22	1	56.064	607.149	139.83	0	1	0.326872	0.632472
0.645	0.06	16.369	0	33.986	8.254	738.233	0	1	0.109244	0.517154
0.237	0.076	9.856	0	35.591	18.457	341.157	0	0	0.244563	0.13119
0.57	0.353	10.978	0	45.151	1584.67	429.583	0	1	0.00357067	0.189511
0.098	0.243	6.208	0	17.843	307.201	539.16	0	1	0.495059	0.249028
0.537	0.316	16.191	1	0.176	1033.97	53.043	1	1	0.424909	0.509742
0.781	0.154	16.347	1	68.387	29.286	201.277	0	1	0.593023	0.232023
0.822	0.002	18.688	0	22.781	352.456	454.763	0	0	0.0044496	0.0355907
0.466	0.394	4.357	0	18.545	1870.35	208.904	0	0	0.556493	0.51254
0.023	0.342	6.411	0	16.323	1482.96	154.173	0	1	0.0401929	0.27148
0.374	0.113	14.15	0	52.008	1409.79	67.932	0	1	0.572863	0.117048
0.33	0.396	12.475	0	19.216	1284.41	381.112	0	1	0.513828	0.388122
0.05	0.049	9.641	0	56.883	1516.32	249.611	0	1	0.30325	0.576565
0.132	0.305	15.915	1	57.832	1713.11	154.742	0	1	0.510953	0.281713
0.494	0.333	4.705	1	31.641	142.83	206.65	0	1	0.220978	0.678509
0.322	0.355	4.232	0	22.72	1674.87	256.1	0	1	0.20838	0.330293
0.224	0.281	14.248	0	62.54	1382.31	597.83	0	0	0.442982	0.361632
0.021	0.181	10.035	1	6.153	1971.37	380.976	0	1	0.200745	0.51803
0.589	0.28	2.802	0	21.396	1149.33	350.286	0	1	0.286605	0.315873
0.451	0.289	4.713	1	65.534	1568.4	611.968	0	1	0.020069	0.216514
0.403	0.033	16.037	0	57.154	1011.13	91.45	0	1	0.341136	0.596005
0.485	0.026	15.327	0	11.339	1523.45	404.38	0	1	0.229621	0.07163
0.713	0.154	12.894	1	28.203	1669.36	473.181	0	1	0.0607379	0.377804
0.884	0.309	11.726	0	9.62	544.43	609.441	0	1	0.422657	0.484277
0.43	0.237	13.59	1	8.498	75.042	639.561	0	1	0.236103	0.167101
0.503	0.248	17.521	0	27.021	992.85	426.919	0	1	0.00336924	0.630293
0.749	0.107	5.837	0	50.349	1936.7	459.521	0	1	0.0630818	0.400513
0.263	0.025	14.027	1	16.623	819.09	245.354	0	1	0.346025	0.276138
0.063	0.067	5.155	0	64.203	607.587	693.04	0	1	0.371294	0.34326
0.694	0.311	17.839	0	30.727	24.529	446.817	1	1	0.192486	0.550993
0.504	0.19	15.601	1	71.989	1162.98	460.591	1	1	0.380065	0.577462
0.022	0.151	9.327	0	41.781	1089.24	492.556	0	1	0.13704	0.268618
0.087	0.176	13.245	1	65.393	89.563	140.012	1	1	0.58764	0.574685
0.094	0.071	12.294	0	48.45	1874.79	212.843	0	0	0.129551	0.194104
0.043	0.398	7.967	0	37.027	1457.54	379.587	1	1	0.147807	0.544264
0.801	0.226	9.315	1	73.808	1437.2	90.084	0	1	0.485629	0.454518
0.133	0.385	12.199	1	14.672	578.669	330.388	0	1	0.0204169	0.333561
0.12	0.156	7.16	0	52.237	635.942	363.036	0	0	0.293674	0.340953
0.056	0.368	14.753	0	51.752	262.697	278.525	1	1	0.373876	0.0135655
0.551	0.162	13.107	1	68.482	1669.23	10.651	0	1	0.33469	0.0762017
0.418	0.285	18.455	1	18.74	617.852	464.94	1	1	0.444282	0.102158
0.338	0.013	5.256	1	65.803	1665.42	295.327	0	1	0.450764	0.366652
0.721	0.1	15.597	1	39.576	82.49	145.544	1	0	0.591229	0.143965
0.77	0.334	7.023	0	5.942	1100.76	148.845	0	0	0.0929838	0.256056
0.715	0.214	16.848	0	12.095	1264.57	163.872	0	0	0.309806	0.568831
0.799	0.023	8.189	1	14.936	1703.91	626.425	0	1	0.518497	0.390088
0.652	0.06	9.827	1	9.261	1726.51	71.689	0	1	0.538566	0.67759
0.758	0.328	6.103	1	7.466	620.418	3.07	1	1	0.569366	0.421384
0.138	0.277	16.691	0	62.162	1179.63	498.088	0	0	0.41579	0.140568
0.059	0.301	3.245	0	37.643	1813.64	564.066	0	1	0.124534	0.0729331
0.704	0.024	15.452	1	8.046	1644.7	21.237	0	1	0.360454	0.130485
0.731	0.248	8.26	1	29.662	688.645	577.112	0	1	0.347179	0.270519
0.067	0.058	12.923	0	42.196	1863.15	615.906	0	1	0.460817	0.332579
0.055	0.196	14.037	0	30.845	130.812	287.268	0	1	0.327036	0.389575
0.713	0.234	12.798	0	8.966	594.067	244.307	0	1	0.321177	0.370583
0.89	0.309	12.491	1	59.935	204.923	624.011	0	1	0.0178533	0.477013
0.297	0.305	10.127	0	4.423	27.784	152.693	1	1	0.217792	0.242833
0.638	0.3	13.615	1	60.582	646.082	151.532	1	1	0.465688	0.339735
0.253	0.216	11.833	0	19.833	1141.51	24.402	1	1	0.126017	0.466887
0.185	0.214	6.034	1	27.099	154.723	124.007	1	1	0.392096	0.578765
0.625	0.032	3.665	1	39.678	501.866	80.09	1	1	0.175365	0.172399
0.342	0.178	17.164	0	32.515	1414.1	99.624	0	0	0.212757	0.525913
0.491	0.043	5.699	0	55.174	1244.22	285.537	1	1	0.0436537	0.0451399
0.752	0.046	3.892	0	47.019	562.081	389.695	1	1	0.107413	0.549071
0.682	0.316	7.74	0	43.994	2040.6	246.196	0	1	0.389862	0.499915
0.603	0.038	16.946	0	21.653	457.55	46.987	0	1	0.392242	0.667122
0.2	0.176	6.493	1	30.572	381.437	290.888	0	1	0.323576	0.533796
0.185	0.164	11.619	0	65.131	811.203	261.609	0	1	0.151286	0.296197
0.291	0.241	7.651	1	2.518	1745.04	437.574	0	0	0.191406	0.469921
0.284	0.343	8.66	1	38.17	1226.76	146.318	1	1	0.0361278	0.171181
0.138	0.277	10.819	1	56.714	866.348	672.619	0	1	0.502054	0.0345866
0.116	0.233	11.791	1	47.768	68.657	167.742	0	1	0.317881	0.0887844
0.388	0.258	11.028	1	71.075	1231.27	230.168	0	1	0.488394	0.504593
0.233	0.387	9.868	0	20.164	500.552	208.494	0	1	0.046675	0.0373638
0.741	0.33	6.146	1	52.58	301.192	40.134	0	0	0.490591	0.302628
0.651	0.103	15.039	0	12.102	1714.99	82.344	1	1	0.51782	0.353557
0.475	0.018	7.326	1	1.788	770.142	730.492	0	1	0.513334	0.0980132
0.235	0.24	13.632	1	46.29	71.286	168.174	0	1	0.13314	0.510852
0.13	0.053	18.512	0	67.116	877.365	390.788	0	1	0.240645	0.569771
0.15	0.225	4.091	0	58.636	58.267	172.796	0	1	0.359227	0.34232
0.74	0.344	10.36	1	5.16	1458.86	489.505	0	1	0.354649	0.502499
0.869	0.286	16.032	1	39.054	486.531	125.418	0	0	0.591961	0.461611
0.795	0.348	6.588	0	0.767	716.875	363.992	0	1	0.478066	0.196026
0.499	0.352	15.685	1	0.071	413.171	614.814	0	1	0.319108	0.415339
0.31	0.004	10.164	1	10.922	1643.38	626.948	0	1	0.51749	0.0660329
0.748	0.345	9.724	0	15.737	1781.4	359.666	0	1	0.398962	0.608866
0.451	0.362	10.647	1	40.281	1161.23	514.867	0	1	0.101352	0.283358
0.451	0.205	18.793	0	42.47	1592.24	412.257	0	1	0.323759	0.437706
0.687	0.151	8.949	0	28.081	1502.17	258.786	0	1	0.257711	0.530891
0.743	0.22	14.177	1	5.754	241.227	593.162	0	1	0.182562	0.463598
0.621	0.317	4.459	0	42.074	1357.77	394.659	0	1	0.537321	0.335932
0.588	0.035	4.049	1	60.545	97.325	653.699	0	1	0.256758	0.435612
0.42	0.28	18.452	1	10.525	2008.43	248.906	0	1	0.332658	0.251933
0.263	0.057	17.763	0	7.357	2024.83	392.61	0	1	0.346464	0.210468
0.349	0.067	11.664	1	13.654	1743.16	423.641	1	1	0.047792	0.401709
0.693	0.395	10.788	0	62.985	436.331	106.454	1	0	0.0135868	0.209613
0.858	0.184	6.447	1	28.549	1926.06	108.138	0	0	0.512418	0.344777
0.816	0.344	4.346	0	14.554	1667.86	731.858	0	0	0.510715	0.201389
0.501	0.359	2.617	0	4.365	79.674	279.982	0	1	0.28157	0.579171
0.468	0.217	13.594	0	73.692	606.523	515.96	1	0	0.0214057	0.551421
0.058	0.151	9.703	1	64.681	1619.47	93.704	0	1	0.49548	0.422431
0.097	0.356	7.53	1	31.098	1675.37	398.233	0	1	0.139915	0.182461
0.445	0.343	14.278	1	34.895	1644.45	76.037	0	1	0.264595	0.624097
0.592	0.127	6.789	0	48.753	752.991	559.058	0	1	0.442891	0.661419
0.073	0.282	10.172	0	6.202	922.807	46.099	0	1	0.57235	0.130592
0.834	0.061	8.218	1	26.455	711.054	693.769	0	1	0.52736	0.0261696
0.883	0.304	9.144	1	48.883	564.209	521.993	0	1	0.122849	0.640397
0.655	0.095	4.735	1	31.105	1992.09	295.418	0	1	0.582623	0.0135655
0.202	0.379	12.689	0	64.723	1900.33	302.476	0	1	0.480996	0.640248
0.554	0.3	9.65	1	54.601	1981.58	177.532	0	1	0.20351	0.590857
0.01	0.377	17.782	0	60.047	1069.09	141.993	0	1	0.531498	0.689532
0.874	0.347	7.382	0	22.688	335.493	287.541	0	1	0.315226	0.66473
0.526	0.076	5.953	1	67.16	1691.71	699.757	0	0	0.597821	0.607413
0.885	0.25	3.56	1	34.524	87.685	360.599	0	1	0.138267	0.178893
0.389	0.206	12.972	1	22.143	789.859	662.601	0	1	0.0877285	0.224119
0.505	0.235	5.956	1	4.021	135.632	75.4	0	1	0.54904	0.462786
0.014	0.266	7.099	1	52.557	632.687	22.012	0	1	0.225135	0.395343
0.749	0.182	8.618	1	21.326	2043.11	369.706	0	1	0.160991	0.505576
0.203	0.31	9	1	51.207	771.331	735	0	1	0.328245	0.140526
0.768	0.389	10.197	0	37.033	710.866	318.23	0	1	0.000201422	0.520786
0.021	0.297	7.603	0	11.058	588.809	112.214	0	0	0.468783	0.128349
0.384	0.139	13.814	1	10.766	1763.75	745.154	0	1	0.292996	0.0993591
0.683	0.118	4.141	1	71.375	1244.04	300.609	0	1	0.180657	0.339009
0.709	0.063	2.049	1	45.054	1082.05	607.756	0	1	0.186499	0.110425
0.163	0.386	3.831	0	59.451	232.527	589.907	1	1	0.413337	0.329673
0.336	0.124	7.936	0	30.161	645.393	356.98	1	1	0.347124	0.507926
0.67	0.236	4.846	0	45.715	653.28	237.659	1	1	0.360765	0.206217
0.1	0.182	18.215	0	41.832	1091.06	249.156	0	0	0.401032	0.239521
0.083	0.132	15.014	0	29.614	1172.43	331.435	0	0	0.557884	0.122687
0.756	0.035	12.801	1	14.477	1738.65	637.216	0	1	0.390869	0.370498
0.203	0.309	4.677	0	15.431	59.894	202.074	0	1	0.471969	0.0456526
0.502	0.004	11.476	0	23.435	761.504	728.01	0	1	0.316379	0.48323
0.41	0.168	16.897	1	68.318	899.523	606.709	0	1	0.136491	0.374899
0.457	0.136	12.39	1	68.524	401.779	365.699	0	1	0.466475	0.0559282
0.309	0.042	3.518	0	44.801	1696.09	188.619	0	1	0.254158	0.68714
0.606	0.316	16.188	1	66.935	784.288	747.612	0	1	0.212665	0.593292
0.215	0.235	16.887	1	8.646	814.771	663.99	0	1	0.109189	0.35753
0.144	0.298	18.554	1	6.093	1494.16	429.811	1	1	0.393011	0.221
0.157	0.337	8.092	0	55.225	1741.34	519.626	0	1	0.252785	0.19906
0.372	0.268	12.854	1	1.741	1886.37	458.952	1	1	0.545708	0.298547
0.456	0.328	11.954	1	23.528	1202.35	53.657	1	0	0.332237	0.53166
0.3	0.01	12.436	0	58.966	1896.95	303.523	0	0	0.2305	0.189554
0.392	0.111	14.315	0	25.775	968.125	564.681	0	1	0.501376	0.238154
0.158	0.359	17.191	1	33.462	1863.15	545.671	1	1	0.274264	0.293506
0.835	0.181	4.071	0	17.65	1157.6	720.315	0	1	0.45146	0.370049
0.817	0.171	2.274	0	50.574	1240.53	443.585	0	0	0.37492	0.0248238
0.275	0.166	14.518	0	11.624	506.185	597.42	0	1	0.311472	0.620743
0.398	0.294	9.577	0	14.139	339.186	104.268	0	1	0.265035	0.0617817
0.449	0.154	18.476	0	40.206	1996.35	27.453	0	1	0.562407	0.0740226
0.068	0.281	4.731	1	67.304	137.259	555.074	0	1	0.552794	0.015894
0.159	0.058	13.076	0	1.688	222.074	378.175	0	1	0.163958	0.250053
0.595	0.217	9.305	1	30.799	1833.73	616.043	0	1	0.394055	0.431596
0.46	0.379	10.542	0	10.822	1390.38	569.189	0	1	0.381036	0.694937
0.503	0.05	3.417	1	74.234	1622.79	463.414	1	1	0.28417	0.0510788
0.534	0.14	8.458	1	54.909	1830.35	360.987	0	0	0.395135	0.484234
0.488	0.036	11.544	1	6.106	531.473	554.618	0	1	0.263369	0.209699
0.26	0.038	14.528	0	53.019	1367.78	330.32	0	1	0.168645	0.319398
0.465	0.219	14.765	1	64.208	1769.01	259.583	0	1	0.0826563	0.29953
0.16	0.333	10.25	0	52.513	1416.23	605.593	0	0	0.0713767	0.378701
0.376	0.15	6.405	1	71.082	918.426	608.166	0	1	0.551732	0.391156
0.665	0.024	11.997	1	31.622	1014.26	239.457	0	1	0.354961	0.427921
0.023	0.02	8.894	1	11.123	1581.67	487.365	0	1	0.561473	0.0730186
0.732	0.199	15.166	1	37.662	150.404	308.646	0	1	0.346538	0.188165
0.737	0.3	2.03	1	11.678	253.12	329.705	0	1	0.51793	0.391348
0.213	0.057	9.181	0	44.474	1115.97	137.234	0	1	0.102853	0.485943
0.489	0.087	2.641	0	0.315	1530.78	531.146	0	1	0.513755	0.490216
0.777	0.263	10.585	1	23.811	1466.49	495.493	1	1	0.0951079	0.461867
0.842	0.237	16.099	1	5.174	1390.94	226.594	0	1	0.0757714	0.497479
0.794	0.308	5.078	1	8.811	1836.98	60.897	0	1	0.158812	0.477078
0.247	0.223	4.405	1	34.881	572.973	449.823	0	1	0.136711	0.114505
0.643	0.356	14.65	0	15.21	920.679	103.858	0	1	0.115708	0.516834
0.092	0.14	8.671	0	36.175	390.826	546.9	0	1	0.159069	0.586306
0.589	0.207	16.55	1	16.722	159.042	248.678	1	0	0.0325571	0.637535
0.741	0.04	8.961	1	42.853	2035.16	684.753	0	1	0.267544	0.388165
0.39	0.146	17.444	1	32.9	587.056	683.592	0	1	0.0979278	0.423542
0.885	0.087	9.766	1	56.162	1014.38	329.546	0	0	0.195837	0.204721
0.445	0.079	12.221	0	56.004	994.79	352.472	0	0	0.249763	0.601431
0.056	0.288	10.901	1	40.088	1043.24	411.005	0	1	0.200214	0.233988
0.713	0.008	2.3	0	53.543	879.868	245.103	1	1	0.446754	0.488144
0.533	0.089	6.578	1	24.434	545.682	657.934	0	1	0.210083	0.560692
0.778	0.289	6.446	0	10.85	1528.46	214.323	0	1	0.321525	0.516129
0.546	0.077	13.854	1	61.728	989.782	150.963	0	1	0.55208	0.146742
0.424	0.201	13.748	0	34.538	1657.28	433.203	0	1	0.35811	0.265777
0.741	0.006	13.744	0	70.324	1093.56	17.845	0	1	0.370086	0.220508
0.704	0.346	12.126	1	58.711	1663.98	457.7	0	1	0.174468	0.0371075
0.723	0.21	4.158	0	45.133	906.471	466.488	1	0	0.548637	0.0460585
0.634	0.115	9.147	1	8.723	365.037	98.781	1	1	0.0394055	0.189297
0.567	0.053	10.573	0	66.555	1060.08	619.8	0	1	0.102029	0.460393
0.808	0.235	18.669	0	21.681	134.944	26.155	1	1	0.485098	0.56176
0.586	0.242	2.112	0	37.147	1236.03	110.802	0	1	0.395465	0.012711
0.142	0.357	4.54	0	42.085	615.411	190.805	1	1	0.268642	0.147896
0.481	0.009	15.623	0	69.63	425.69	157.907	1	0	0.387481	0.167998
0.552	0.036	16.856	0	68.884	442.34	111.44	1	1	0.0621113	0.311151
0.495	0.271	6.492	1	72.571	634.627	377.219	1	1	0.506156	0.0803247
0.277	0.216	13.736	0	37.822	499.863	501.594	1	1	0.585974	0.199744
0.531	0.248	16.556	1	5.118	1199.1	548.061	0	0	0.563652	0.442
0.724	0.096	15.914	1	36.069	530.785	412.781	1	1	0.120725	0.219889
0.248	0.277	13.467	0	20.728	534.039	374.601	1	1	0.454518	0.503974
0.112	0.104	2.181	1	16.175	695.781	505.055	0	1	0.11146	0.553365
0.432	0.288	8.669	1	53.717	1814.26	657.183	1	1	0.445161	0.185537
0.132	0.208	6.559	1	62.974	624.988	153.809	0	0	0.392334	0.44247
0.102	0.022	10.585	0	38.982	349.577	411.62	0	0	0.220576	0.0780175
0.284	0.3	17.631	0	17.337	1664.16	487.911	0	1	0.482827	0.40173
0.81	0.393	12.993	0	39.94	1690.27	90.289	0	0	0.286074	0.0411451
0.542	0.074	2.307	0	42.688	1086.3	242.963	0	1	0.513517	0.536381
0.476	0.322	7.979	0	30.103	63.337	457.336	0	0	0.598315	0.22476
0.833	0.386	5.161	0	28.895	1284.41	292.686	0	1	0.506687	0.443986
0.79	0.32	4.386	0	39.374	379.559	443.676	0	1	0.400793	0.163726
0.076	0.303	10.818	0	51.467	98.076	353.36	0	1	0.038197	0.630677
0.269	0.305	7.445	1	34.331	1272.95	416.037	0	1	0.534446	0.525871
0.522	0.325	12.547	1	73.11	1194.34	78.678	1	1	0.0173406	0.278402
0.169	0.341	11.523	0	50.287	1366.53	503.871	1	0	0.162822	0.0783807
0.752	0.205	16.568	1	13.343	2009.81	736.525	0	0	0.316507	0.539863
0.45	0.267	5.561	0	29.034	873.484	374.26	0	1	0.266793	0.418436
0.119	0.344	4.544	0	19.448	362.346	420.135	0	1	0.136766	0.401816
0.466	0.235	13.178	0	33.536	840.309	149.893	0	1	0.599963	0.120145
0.495	0.057	13.621	0	7.932	1025.52	307.53	0	1	0.384185	0.432173
0.242	0.335	16.488	0	2.822	1279.78	97.415	0	1	0.231031	0.427622
0.011	0.191	9.101	1	17.748	570.281	179.307	0	0	0.0294259	0.699295
0.492	0.177	11.708	0	66.62	218.694	485.817	1	1	0.104593	0.102457
0.694	0.089	16.79	1	7.763	292.116	70.323	0	1	0.306308	0.0116855
0.661	0.156	6.622	1	69.013	591.125	410.595	0	1	0.404401	0.157659
0.052	0.117	18.033	0	53.339	282.289	664.013	1	0	0.145811	0.258449
0.527	0.029	10.159	0	15.748	184.142	40.885	0	1	0.0783532	0.311258
0.535	0.257	4.959	1	73.578	306.575	436.367	1	1	0.519138	0.523884
0.028	0.22	15.743	1	41.271	963.118	518.237	0	0	0.255531	0.413095
0.093	0.159	8.193	0	51.56	1577.6	333.006	0	1	0.0483596	0.193377
0.842	0.151	18.883	0	67.824	653.53	675.123	0	1	0.429029	0.471331
0.192	0.276	13.855	0	21.892	290.175	13.656	0	1	0.41352	0.243431
0.715	0.033	16.832	0	60.383	638.883	611.672	1	1	0.368621	0.372228
0.095	0.08	15.662	1	21.023	470.069	495.083	0	0	0.213672	0.311686
0.565	0.231	5.076	1	6.174	1359.77	646.642	0	1	0.539335	0.382226
0.291	0.35	9.049	1	49.282	1826.09	85.372	0	1	0.304221	0.354411
0.048	0.144	10.186	0	22.948	1751.86	89.492	0	1	0.511136	0.684576
0.088	0.122	17.007	0	66.961	1700.78	297.217	0	1	0.104447	0.40972
0.623	0.07	13.155	0	15.952	803.755	415.217	1	1	0.0256539	0.670327
0.85	0.097	11.466	0	35.686	980.206	720.793	0	0	0.42815	0.681628
0.832	0.05	6.023	0	8.936	1404.03	739.052	0	0	0.0135685	0.614164
0.668	0.147	9.112	0	68.104	1662.6	701.35	1	1	0.105289	0.530015
0.562	0.01	12.36	0	67.063	562.019	130.541	0	0	0.506064	0.353899
0.588	0.097	4.183	1	75.158	1272.14	197.885	0	1	0.515934	0.0826746
0.001	0.186	17.198	1	66.947	181.638	728.42	0	1	0.0300668	0.100769
0.693	0.122	7.643	0	64.398	1053.44	221.426	0	1	0.215796	0.465371
0.165	0.135	5.509	0	52.455	400.59	204.715	0	1	0.295706	0.168191
0.715	0.349	7.808	1	32.416	901.088	92.725	0	1	0.180126	0.56035
0.776	0.013	5.207	1	34.037	1765.88	693.268	0	1	0.348662	0.460585
0.082	0.309	15.652	0	8.985	1172.93	628.405	1	1	0.0948515	0.5442
0.185	0.347	6.298	1	9.736	1437.08	330.456	0	1	0.0489822	0.647447
0.616	0.087	6.199	1	65.583	949.723	112.35	0	0	0.0640339	0.504144
0.538	0.007	3.141	1	29.041	882.435	307.849	1	1	0.519816	0.598483
0.755	0.125	5.369	0	7.779	335.305	172.204	0	1	0.549956	0.480987
0.513	0.033	11.052	1	19.9	749.862	138.282	0	1	0.466915	0.410361
0.297	0.025	7.834	1	65.462	277.344	692.448	0	1	0.394806	0.621085
0.681	0.387	18.718	1	16.21	930.506	656.454	0	1	0.372137	0.653835
0.145	0.036	15.706	1	4.056	1743.41	735.159	0	1	0.26498	0.426811
0.879	0.243	14.342	1	23.087	829.293	583.669	0	1	0.488174	0.446507
0.644	0.289	9.579	0	27.76	1264.38	421.068	1	1	0.484548	0.264388
0.558	0.365	9.076	1	66.054	1107.52	492.397	0	1	0.083993	0.151357
0.001	0.24	17.501	0	31.393	71.036	497.382	0	0	0.460689	0.303888
0.633	0.273	7.371	1	57.238	862.28	306.027	1	1	0.483413	0.249797
0.153	0.299	12.173	0	68.612	322.411	340.975	0	1	0.0233467	0.0201025
0.2	0.348	6.48	0	14.278	521.834	209.451	1	1	0.279629	0.479299
0.62	0.116	6.044	1	68.357	1170.43	20.6	0	1	0.481033	0.158812
0.881	0.388	8.528	1	19.541	1448.03	224.272	0	1	0.270547	0.696731
0.774	0.264	7.173	1	47.763	1691.39	700.189	0	1	0.3077	0.160414
0.003	0.101	6.583	1	69.698	131.376	120.387	0	1	0.518699	0.166503
0.531	0.186	6.904	1	10.319	1131.24	45.552	0	1	0.599725	0.418607
0.132	0.177	14.027	0	64.502	2044.17	166.808	0	0	0.070571	0.215381
0.835	0.156	16.67	1	17.85	1772.08	711.208	1	1	0.24828	0.323542
0.464	0.081	4.41	0	7.943	775.838	153.148	0	0	0.247859	0.480581
0.554	0.157	12.6	0	7.746	1670.05	258.149	0	1	0.440236	0.584042
0.242	0.271	3.028	1	54.557	178.196	54.75	0	1	0.222333	0.54294
0.28	0.219	3.542	1	20.069	976.262	316.819	0	1	0.30087	0.529246
0.076	0.159	10.726	1	21.943	700.037	242.394	0	1	0.583392	0.018479
0.779	0.016	12.129	0	14.368	381.624	446.977	1	1	0.303378	0.144841
0.286	0.118	4.16	0	13.067	438.522	626.106	0	0	0.574859	0.217795
0.701	0.08	5.536	0	64.669	598.26	348.51	0	0	0.163884	0.489575
0.749	0.135	8.928	0	29.92	1093.69	319.915	0	0	0.193146	0.012241
0.165	0.126	11.912	0	10.585	15.515	624.694	0	0	0.395959	0.250801
0.565	0.346	17.829	1	71.609	1259.87	553.912	0	0	0.176373	0.50376
0.19	0.12	4.939	1	32.622	667.989	75.559	1	1	0.386639	0.124033
0.868	0.268	8.132	0	55.895	482.087	673.962	0	1	0.447139	0.420722
0.826	0.088	6.155	0	49.496	1972.12	43.39	0	1	0.45439	0.1232
0.68	0.009	5.238	0	37.379	332.614	611.922	1	1	0.578558	0.492843
0.586	0.18	6.147	0	32.849	1413.23	467.012	0	1	0.331742	0.33856
0.663	0.224	16.607	0	3.52	850.637	89.424	0	0	0.505039	0.1301
0.588	0.348	16.187	0	70.901	1518.07	629.521	1	1	0.156944	0.0413373
0.354	0.046	10.528	0	36.667	1009.62	550.862	0	1	0.174505	0.483636
0.148	0.044	2.898	0	39.371	1729.89	228.188	0	1	0.235682	0.677889
0.897	0.264	6.2	0	70.117	184.893	744.334	0	1	0.509635	0.234544
0.187	0.281	3.777	0	74.712	1192.59	593.458	0	1	0.418537	0.688015
0.469	0.044	14.913	0	4.179	1058.57	84.962	0	1	0.28981	0.182269
0.037	0.38	18.444	0	26.768	1389.25	394.681	0	1	0.411121	0.610361
0.642	0.275	14.94	0	45.792	461.807	116.721	0	1	0.154875	0.618928
0.597	0.35	15.995	0	67.056	421.747	152.056	0	1	0.561492	0.188571
0.374	0.046	14.264	0	6.181	1512.81	95.48	0	1	0.244801	0.322538
0.324	0.191	2.462	1	36.321	381.437	68.501	0	1	0.534758	0.354903
0.36	0.067	16.43	1	36.523	1671.86	511.748	0	0	0.59729	0.015659
0.654	0.069	9.608	1	66.527	376.679	643.045	0	1	0.456423	0.32805
0.64	0.085	4.007	1	3.247	558.826	531.282	1	1	0.307297	0.552297
0.411	0.245	5.969	0	23.196	73.352	572.103	1	0	0.464516	0.30925
0.753	0.136	9.236	1	20.095	652.967	50.516	0	1	0.579437	0.257552
0.17	0.158	18.585	1	39.926	550.063	319.073	0	1	0.226637	0.180367
0.124	0.38	5.765	0	52.571	2010.81	64.95	0	1	0.554057	0.0829951
0.293	0.14	10.029	1	57.078	1630.49	604.66	0	1	0.129679	0.588934
0.896	0.314	5.882	1	13.716	182.828	206.901	0	1	0.13433	0.39812
0.698	0.239	10.704	1	54.856	1474.82	179.239	1	1	0.0101077	0.534501
0.097	0.1	6.635	0	11.636	1258.56	698.778	0	1	0.160186	0.24922
0.433	0.069	16.531	1	42.584	228.646	422.206	1	1	0.538072	0.436402
0.52	0.321	17.641	1	10.247	1987.96	447.728	1	1	0.339451	0.321854
0.136	0.039	11.823	1	62.57	315.713	745.063	1	1	0.172472	0.151378
0.727	0	13.524	1	47.204	799.999	744.653	0	1	0.134971	0.0748131
0.281	0.156	14.825	1	63.892	1270.39	610.465	0	1	0.443348	0.409677
0.065	0.024	3.758	1	17.864	1423.24	142.471	0	1	0.488961	0.215809
0.345	0.264	13.823	0	54.443	1959.98	155.152	0	1	0.264998	0.236531
0.849	0.056	8.433	0	23.402	1837.8	260.403	1	0	0.222883	0.092993
0.42	0.005	7.485	1	63.874	1753.36	43.298	0	0	0.317075	0.109763
0.656	0.217	17.277	0	44.098	550.189	678.174	1	1	0.353294	0.12476
0.568	0.301	6.765	1	5.404	1573.72	595.712	1	1	0.121293	0.262273
0.725	0.196	7.103	0	60.886	1488.71	129.129	0	1	0.188659	0.617026
0.261	0.15	15	0	38.212	1976.07	230.214	0	1	0.368548	0.65642
0.337	0.137	6.109	0	55.041	1991.53	343.115	0	0	0.494345	0.661483
0.304	0.12	8.301	1	43.788	219.57	616.339	0	1	0.186352	0.124311
0.718	0.055	6.93	0	36.846	1565.58	213.184	0	1	0.405005	0.608011
0.765	0.048	4.646	0	62.781	983.398	503.507	0	1	0.0564348	0.47148
0.407	0.131	11.518	0	54.668	289.049	279.709	1	0	0.505478	0.694189
0.652	0.332	5.843	0	32.87	1297.24	491.053	0	1	0.271828	0.166652
0.091	0.254	9.554	0	13.837	1051.69	149.711	1	1	0.561895	0.137599
0.525	0.287	3.354	1	42.73	1966.93	200.572	0	1	0.236122	0.57915
0.193	0.081	18.666	1	11.1	827.603	641.633	0	1	0.144731	0.0831446
0.761	0.161	7.557	0	67.571	178.696	412.098	0	0	0.431172	0.059624
0.555	0.323	6.028	0	51.231	788.795	13.861	0	1	0.416047	0.691369
0.084	0.07	16.823	0	21.605	1532.97	498.202	0	1	0.386145	0.282803
0.411	0.396	14.38	0	2.732	1009.88	33.554	0	1	0.230317	0.488058
0.008	0.103	15.681	0	7.607	943.15	25.404	0	1	0.148485	0.6652
0.757	0.176	7.972	0	19.188	702.353	685.892	0	1	0.199408	0.010596
0.111	0.04	14.682	1	26.921	1360.52	419.793	0	1	0.457814	0.12728
0.641	0.202	16.798	1	7.03	663.42	495.311	0	0	0.466695	0.418159
0.736	0.232	16.221	1	6.556	796.243	730.469	0	1	0.134788	0.0738304
0.771	0.252	12.622	1	73.042	1677.43	402.513	0	1	0.405371	0.218906
0.227	0.301	11.976	1	62.517	1803.75	560.925	0	0	0.391656	0.00657979
0.271	0.318	3.043	0	8.952	978.14	521.743	1	0	0.0705161	0.647169
0.579	0.106	2.541	1	6.125	691.9	602.816	0	1	0.525529	0.547575
0.044	0.039	2.172	0	51.952	612.719	11.129	0	1	0.371404	0.0306772
0.292	0.103	13.748	1	60.102	1603.76	102.06	1	1	0.244252	0.225806
0.141	0.044	9.595	1	3.81	1525.14	14.703	0	1	0.164946	0.0645802
0.703	0.047	7.889	0	3.045	1200.66	520.058	1	1	0.372741	0.0534501
0.679	0.085	18.334	0	55.7	1021.58	724.572	0	1	0.177032	0.2884
0.148	0.26	6.008	0	20.359	184.455	653.426	0	1	0.56953	0.37712
0.734	0.18	8.496	1	39.473	1830.47	404.858	0	0	0.0107486	0.18543
0.084	0.154	11.385	1	45.977	1121.67	159.66	0	1	0.0262947	0.521726
0.414	0.013	4.489	1	7.514	1043.24	181.265	0	1	0.475723	0.625294
0.532	0.345	14.879	0	3.966	32.415	263.362	0	1	0.597986	0.338923
0.446	0.069	4.073	0	24.778	645.018	712.506	1	1	0.443696	0.490344
0.37	0.006	15.502	0	21.762	954.167	211.386	0	1	0.497293	0.213266
0.652	0.057	17.379	1	0.8	1744.72	449.003	0	1	0.579546	0.400577
0.244	0.143	9.169	0	50.941	1533.03	86.965	0	0	0.457759	0.357616
0.589	0.295	4.303	1	57.031	1436.2	388.261	0	1	0.58623	0.0175817
0.427	0.226	6.57	1	12.432	11.634	662.624	1	1	0.19754	0.230613
0.433	0.222	7.701	0	73.627	1677.68	206.491	1	1	0.215265	0.604166
0.401	0.218	8.194	1	68.642	70.785	332.323	1	1	0.181298	0.321299
0.853	0.039	5.506	1	7.475	833.8	4.572	0	1	0.00260018	0.679513
0.626	0.063	11.346	1	66.311	1599.32	309.397	0	1	0.549315	0.256761
0.785	0.186	9.551	0	68.863	60.645	406.93	0	0	0.470779	0.277313
0.047	0.25	17.094	1	70.841	326.792	520.969	1	1	0.541276	0.0850459
0.878	0.306	18.5	0	29.572	1372.35	194.242	1	0	0.166283	0.424375
0.475	0.158	12.161	0	12.64	682.636	33.668	0	1	0.458437	0.256505
0.242	0.06	6.086	1	47.867	1214.68	134.275	0	1	0.350365	0.246571
0.254	0.017	15.448	0	48.227	150.905	76.356	1	1	0.259413	0.256676
0.669	0.04	2.886	1	45.022	650.213	351.607	0	0	0.00789209	0.416449
0.644	0.251	18.69	1	63.062	1282.78	79.156	0	1	0.144951	0.024247
0.578	0.309	5.34	1	15.537	1601.45	20.145	1	1	0.0578265	0.0176031
0.087	0.072	12.462	1	4.694	2015	102.629	0	1	0.032429	0.402713
0.209	0.335	9.617	0	24.351	298	476.551	0	1	0.413099	0.355373
0.194	0.195	7.875	0	17.316	1108.65	580.641	0	1	0.324949	0.0129032
0.843	0.155	18.59	0	32.652	1317.52	375.967	1	1	0.226051	0.625871
0.669	0.187	3.504	0	47.847	322.474	129.266	0	1	0.118235	0.383999
0.886	0.157	7.502	1	28.969	1235.02	216.554	0	1	0.438514	0.507242
0.053	0.047	13.027	1	20.605	916.611	54.932	0	1	0.437324	0.22837
0.532	0.371	16.166	0	5.364	882.873	218.239	0	0	0.411817	0.690942
0.713	0.222	11.282	0	4.003	528.844	382.296	0	0	0.12653	0.379983
0.099	0.389	16.816	0	7.549	1941.83	725.278	1	1	0.115085	0.669131
0.852	0.381	5.645	0	5.902	719.191	362.626	0	1	0.509067	0.62367
0.801	0.181	12.135	0	75.705	565.086	8.01	0	1	0.474496	0.571545
0.656	0.28	12.432	1	42.194	1940.45	373.759	1	0	0.357469	0.411258
0.571	0.006	8.647	0	61.654	1095.38	408.729	1	1	0.407093	0.638667
0.768	0.2	3.967	1	8.658	1365.97	166.353	0	1	0.153227	0.477227
0.246	0.168	12.743	1	66.996	2047.17	107.797	0	1	0.357707	0.467998
0.578	0.017	17.804	0	29.414	146.21	639.516	0	1	0.132133	0.519846
0.512	0.009	6.166	0	33.385	785.102	621.78	0	1	0.195709	0.110959
0.379	0.006	17.815	1	7.238	279.034	315.066	0	1	0.49288	0.189895
0.252	0.124	14.039	0	48.037	965.684	15.386	0	1	0.0922147	0.368896
0.019	0.363	5.231	0	13.582	430.072	655.543	1	1	0.258498	0.316428
0.569	0.105	16.452	0	42.067	1400.58	449.8	1	1	0.0561785	0.474621
0.385	0.191	8.729	1	32.485	1919.11	196.041	0	0	0.104941	0.184768
0.244	0.131	4.57	1	13.932	892.637	75.855	0	1	0.33925	0.289212
0.189	0.315	7.051	0	12.536	1719.12	508.743	0	1	0.276699	0.453813
0.019	0.173	8.039	1	62.709	817.525	368.09	0	1	0.0968474	0.128242
0.095	0.302	18.953	0	35.749	998.671	277.819	0	1	0.377941	0.344264
0.531	0.197	5.571	0	63.447	369.606	286.994	0	1	0.492605	0.296197
0.485	0.076	17.178	0	61.485	1895.88	98.394	0	1	0.0273934	0.536338
0.117	0.304	4.842	1	21.206	1279.28	628.36	0	1	0.429267	0.49028
0.537	0.163	2.276	1	30.82	38.612	330.251	0	1	0.576855	0.269024
0.297	0.368	2.542	0	58.759	2026.64	137.599	1	1	0.0587054	0.17054
0.61	0.391	2.983	1	65.226	438.397	460.159	0	0	0.386932	0.224268
0.572	0.246	18.621	0	19.128	1732.64	736.366	1	0	0.537614	0.322987
0.295	0.389	3.292	1	75.088	825.224	338.493	0	1	0.409418	0.292737
0.303	0.202	4.625	1	71.491	1546.86	61.671	0	1	0.333061	0.299167
0.197	0.142	9.798	0	27.584	2042.04	242.736	1	1	0.112906	0.142747
0.769	0.057	9.619	1	34.941	1576.78	44.437	0	1	0.116843	0.443388
0.515	0.085	14.069	1	73.3	599.45	311.013	0	1	0.587219	0.0375134
0.57	0.353	17.689	0	68.879	1408.22	242.394	0	1	0.0918119	0.146806
0.044	0.076	14.28	0	52.379	1288.79	135.641	0	1	0.444301	0.25454
0.684	0.382	5.565	1	6.61	1788.04	600.721	0	0	0.0477004	0.642192
0.003	0.066	18.802	0	33.339	218.694	31.095	0	1	0.575353	0.0439222
0.814	0.344	14.522	1	67.974	1010.19	332.3	1	1	0.317551	0.103183
0.465	0.319	7.465	0	4.325	1243.1	71.233	0	0	0.599377	0.00604572
0.538	0.157	7.666	1	22.368	664.985	342.636	0	0	0.0776208	0.383358
0.446	0.175	14.443	1	73.367	1795.92	173.229	0	1	0.224842	0.460372
0.178	0.065	11.04	1	47.744	1962.8	300.04	0	1	0.277541	0.252574
0.857	0.337	14.751	0	48.245	917.675	508.265	0	1	0.0155278	0.00608844
0.425	0.176	17.76	1	4.599	922.119	157.201	1	1	0.276278	0.505554
0.881	0.261	7.873	1	49.674	1006.31	612.013	0	1	0.280819	0.225849
0.456	0.296	8.93	0	10.936	656.723	2	0	1	0.57376	0.46285
0.484	0.214	6.622	1	54.953	385.38	79.794	0	1	0.0747093	0.4464
0.749	0.303	2.283	1	57.669	763.883	212.98	0	0	0.434523	0.697778
0.541	0.171	15.614	1	4.706	789.922	329.318	0	1	0.0608844	0.530827
0.348	0.175	15.609	1	17.601	739.409	673.119	0	1	0.282907	0.240504
0.084	0.309	2.372	0	4.205	1552.31	166.672	0	1	0.158025	0.223692
0.231	0.367	8.216	1	28.607	24.967	134.206	0	0	0.275307	0.470711
0.007	0.327	15.64	0	12.522	365.663	715.01	0	1	0.497165	0.590258
0.234	0.114	3.925	0	50.133	1206.17	712.961	1	1	0.205542	0.649113
0.709	0.139	14.63	1	57.066	42.18	473.659	0	1	0.573467	0.37242
0.398	0.134	8.642	0	59.474	161.671	56.617	0	1	0.0457045	0.496219
0.899	0.248	13.304	0	13.167	641.512	254.893	0	1	0.0355235	0.0133091
0.506	0.088	5.509	1	63.711	936.515	151.828	1	0	0.542943	0.437257
0.284	0.38	17.945	0	72.084	1585.17	645.025	0	1	0.000366222	0.367656
0.724	0.385	16.098	1	72.344	465.5	722.933	0	1	0.158263	0.135932
0.314	0.181	17.917	0	37.249	447.097	305.64	0	1	0.586285	0.00435804
0.358	0.199	13.16	0	6.014	2048.3	205.011	0	1	0.220301	0.573852
0.503	0.016	14.239	1	49.658	930.256	203.008	0	1	0.594617	0.00739158
0.535	0.1	7.368	1	41.719	49.316	403.378	0	1	0.0508683	0.631959
0.076	0.393	7	1	44.173	61.459	251.797	0	0	0.219623	0.179
0.763	0.23	5.195	0	8.087	1622.6	362.99	0	1	0.575445	0.236723
0.264	0.123	4.381	1	62.937	1799.68	656.022	0	1	0.597784	0.33386
0.847	0.159	10.859	1	59.311	1824.4	228.051	0	0	0.333757	0.680432
0.885	0.105	14.767	0	3.321	818.339	252.981	1	1	0.599762	0.0302713
0.539	0.311	5.163	0	74.225	1347.44	315.02	0	1	0.231196	0.552062
0.834	0.338	6.689	1	19.668	1546.18	567.573	0	1	0.194684	0.202905
0.651	0.192	2.247	1	70.004	1355.45	49.582	0	1	0.592199	0.160778
0.521	0.219	13.83	1	49.653	854.393	320.371	0	1	0.451534	0.428819
0.028	0.189	13.819	1	4.743	19.709	201.164	0	1	0.070809	0.531104
0.763	0.279	16.616	1	17.346	571.032	115.219	0	1	0.462557	0.161141
0.607	0.163	10.515	1	31.924	1933.94	153.057	1	1	0.514029	0.141935
0.421	0.192	15.696	0	50.989	395.207	502.391	0	1	0.0531022	0.191668
0.402	0.037	15.772	1	19.568	504.996	522.084	0	1	0.334617	0.101389
0.341	0.377	14.429	0	40.032	1187.01	708.522	0	1	0.155663	0.440013
0.577	0.12	12.062	0	75.459	1838.42	630.432	0	1	0.31041	0.237577
0.163	0.043	8.064	1	14.463	235.343	616.954	0	0	0.0487625	0.603995
0.516	0.301	16.724	0	4.409	196.348	424.187	0	1	0.356993	0.279043
0.8	0.387	17.139	1	63.233	603.894	528.687	0	1	0.169579	0.526212
0.336	0.119	15.037	1	46.114	1276.46	307.28	0	1	0.298654	0.332215
0.367	0.235	18.464	1	61.443	654.845	579.73	0	1	0.375066	0.328114
0.009	0.299	7.678	0	51.514	674.249	165.078	0	1	0.362432	0.679257
0.07	0.037	9.468	1	75.218	150.654	653.79	0	0	0.0279794	0.417924
0.705	0.133	13.542	1	58.089	1638.31	468.15	0	1	0.416028	0.050267
0.775	0	7.251	0	30.307	836.679	512.568	0	0	0.594763	0.58417
0.687	0.292	16.057	1	64.776	1506.24	508.902	0	1	0.239161	0.511621
0.884	0.073	5.154	1	17.128	544.367	251.66	0	1	0.436811	0.526063
0.058	0.352	9.873	1	75.434	1486.46	347.509	0	1	0.13303	0.189511
0.496	0.078	15.527	0	20.496	1925.68	188.665	0	1	0.231654	0.236894
0.493	0.324	4.104	1	37.156	1582.48	380.634	0	1	0.109409	0.457466
0.654	0.17	5.343	1	62.28	1217.81	726.394	0	1	0.448457	0.330164
0.51	0.103	5.45	0	71.655	881.308	76.902	1	0	0.135282	0.191284
0.687	0.017	15.964	0	37.152	1486.4	729.126	1	1	0.400537	0.672848
0.882	0.166	12.504	1	62.225	1640.75	449.094	0	1	0.0147221	0.375668
0.485	0.375	3.372	1	20.997	179.322	284.74	0	1	0.280654	0.447938
0.776	0.185	5.59	1	0.677	6.314	293.779	0	1	0.242091	0.0689169
0.459	0.01	11.11	1	49.762	960.364	647.416	1	0	0.525584	0.102286
0.312	0.053	3.604	1	15.723	609.965	539.205	0	1	0.535527	0.0343303
0.076	0.127	6.721	1	39.406	110.094	300.222	0	0	0.133213	0.528285
0.79	0.046	6.788	0	66.01	1642.94	673.575	0	1	0.331376	0.166567
0.671	0.23	14.184	1	68.165	1574.47	346.416	1	1	0.441444	0.670519
0.081	0.143	6.158	1	21.064	1989.21	35.785	0	1	0.463088	0.614676
0.568	0.334	4.411	0	10.513	765.135	465.213	0	1	0.0465651	0.426704
0.466	0.199	11.647	0	64.985	1407.34	19.462	0	1	0.538768	0.170113
0.104	0.011	14.891	0	29.31	44.684	450.46	0	1	0.470284	0.312412
0.605	0.007	15.992	0	38.546	328.67	369.342	1	0	0.543309	0.18432
0.08	0.166	3.622	0	17.968	1841.99	378.927	0	1	0.145848	0.572954
0.618	0.104	6.131	1	42.976	1962.86	170.929	0	0	0.30043	0.542106
0.485	0.259	7.303	1	10.117	548.311	616.863	1	1	0.168883	0.435206
0.872	0.052	16.502	0	72.27	948.596	95.685	0	1	0.41048	0.487011
0.396	0.019	12.838	1	66.877	484.904	227.55	0	1	0.31442	0.589789
0.086	0.325	12.284	1	46.443	252.118	699.529	0	0	0.307663	0.102585
0.345	0.242	12.32	1	27.846	981.332	621.849	0	1	0.339323	0.663405
0.77	0.205	15.389	1	18.545	1941.08	310.421	0	1	0.130155	0.0450331
0.551	0.316	10.263	0	54.058	1436.58	300.176	1	1	0.440181	0.47272
0.71	0.366	15.08	0	69.693	371.735	81.091	0	1	0.342656	0.627815
0.479	0.123	18.753	1	19.32	740.786	667.086	1	1	0.597089	0.530442
0.127	0.163	2.528	0	41.709	1847.5	465.873	0	1	0.0698019	0.0219611
0.28	0.016	12.827	0	56.087	1442.77	203.258	0	1	0.27897	0.589639
0.695	0.205	12.549	0	36.212	1132.56	10.97	0	1	0.0636311	0.288379
0.103	0	13.56	1	20.392	354.146	463.528	1	0	0.0904202	0.351335
0.448	0.12	14.401	1	45.219	1025.27	93.363	0	1	0.315757	0.642
0.756	0.078	12.532	1	63.537	790.172	500.98	0	0	0.07828	0.610147
0.596	0.147	4.849	1	73.485	674.311	203.144	1	1	0.508499	0.0990814
0.164	0.016	8.258	0	73.04	1225.26	7.054	1	1	0.26465	0.160863
0.499	0.284	5.969	0	35.881	615.849	672.801	0	1	0.555596	0.613053
0.41	0.157	14.443	0	75.761	1531.78	183.997	0	1	0.405408	0.623585
0.687	0.186	18.434	0	10.117	2044.8	481.856	0	1	0.1854	0.302222
0.106	0.303	11.056	0	33.441	432.888	110.87	1	1	0.464882	0.151463
0.722	0.101	4.419	1	25.123	1996.97	25.859	0	1	0.444356	0.450587
0.247	0.186	11.087	1	64.597	156.163	154.537	1	1	0.523551	0.355437
0.415	0.315	14.967	1	26.211	580.546	491.076	0	0	0.319547	0.3558
0.043	0.12	4.718	1	24.418	1156.47	386.303	0	1	0.27148	0.0953001
0.424	0.294	7.668	0	49.148	374.426	331.526	0	1	0.173644	0.448729
0.237	0.305	8.554	1	37.414	1941.27	161.822	0	1	0.359758	0.441273
0.337	0.175	2.15	1	17.775	582.8	402.035	0	0	0.5241	0.449434
0.05	0.143	15.723	1	33.64	848.634	197.749	0	1	0.561583	0.485025
0.029	0.231	17.047	1	15.862	10.132	505.647	1	1	0.0620746	0.495791
0.327	0.013	7.077	1	11.789	1165.11	122.072	0	1	0.00849635	0.267699
0.114	0.268	9.114	1	62.143	1103.58	403.947	0	1	0.0648579	0.0187353
0.407	0.083	11.706	0	8.904	291.114	283.329	0	1	0.390374	0.0772485
0.439	0.134	7.063	0	36.47	1668.48	11.243	0	0	0.0860622	0.180966
0.218	0.385	17.367	1	56.275	1588.43	716.832	0	1	0.0143559	0.539671
0.161	0.342	5.525	0	1.189	387.633	120.706	0	1	0.386877	0.28103
0.828	0.378	18.762	0	15.962	1806.38	122.481	0	1	0.286367	0.273531
0.084	0.245	17.648	0	37.567	33.792	508.06	1	0	0.569457	0.0892117
0.679	0.234	15.492	0	57.581	871.919	30.071	1	1	0.577935	0.183551
0.56	0.36	5.077	1	73.297	1856.64	214.3	0	0	0.0718894	0.663598
0.691	0.136	8.6	1	62.164	790.986	678.561	0	1	0.0537431	0.522944
0.614	0.049	18.8	1	71.646	1161.66	328.908	0	1	0.151012	0.630998
0.529	0.069	2.583	0	52.564	1035.98	513.888	0	0	0.528404	0.645354
0.284	0.068	7.512	0	2.862	1445.34	603.817	0	1	0.0955107	0.34655
0.114	0.078	15.107	0	63.377	375.928	137.348	0	0	0.476217	0.0805811
0.215	0.092	5.024	0	45.88	1316.58	270.056	1	1	0.0484695	0.00378124
0.158	0.325	4.134	0	25.397	1442.52	662.738	0	1	0.206732	0.193292
0.275	0.174	2.83	1	74.316	708.613	544.806	0	0	0.352672	0.39248
0.291	0.26	13.34	0	13.505	51.819	476.118	1	0	0.0154363	0.106858
0.793	0.273	3.474	1	59.038	841.874	17.253	0	1	0.537577	0.2326
0.334	0.106	5.191	0	8.296	1539.16	606.777	0	1	0.103201	0.38449
0.822	0.349	14.845	0	3.414	895.83	219.855	0	1	0.520072	0.18417
0.218	0.118	3.485	0	74.019	370.232	547.173	0	0	0.0984405	0.441145
0.814	0.351	11.215	0	66.444	567.652	710.161	0	0	0.465212	0.48573
0.842	0.129	13.213	0	70.173	611.342	479.647	1	1	0.592914	0.304593
0.365	0.257	16.745	0	44.815	1900.33	133.182	0	1	0.0248115	0.442897
0.849	0.212	2.803	0	34.809	1223.32	225.319	0	1	0.487313	0.434928
0.047	0.168	4.491	0	62.814	1074.85	427.056	0	0	0.115506	0.613181
0.323	0.108	6.869	0	43.588	1271.7	629.544	0	1	0.0129826	0.0403119
0.583	0.046	18.803	0	72.678	251.868	197.976	0	0	0.587347	0.248579
0.293	0.028	14.11	0	67.858	944.653	255.144	1	1	0.124955	0.278359
0.594	0.093	18.427	1	34.881	1546.86	330.821	0	1	0.24698	0.404337
0.05	0.259	13.573	0	18.397	1880.86	432.77	0	1	0.0255806	0.193719
0.583	0.086	7.918	0	9.256	1854.89	31.437	0	1	0.107761	0.334223
0.095	0.393	13.807	0	20.939	397.773	713.007	1	1	0.551054	0.304849
0.748	0.017	15.054	1	37.671	67.28	51.563	1	1	0.0202704	0.0118992
0.408	0.379	6.024	1	8.438	1038.54	302.908	0	1	0.510038	0.698013
0.369	0.389	5.105	0	74.323	567.715	108.184	0	1	0.56455	0.0760949
0.815	0.084	11	1	8.883	835.051	624.103	0	1	0.281368	0.307819
0.271	0.196	14.078	0	26.285	298.876	47.146	0	0	0.434742	0.338923
0.019	0.159	13.538	1	47.659	1389.57	670.524	1	1	0.127921	0.444072
0.883	0.305	5.633	1	50.291	1909.28	65.109	0	1	0.0936796	0.451698
0.654	0.367	16.741	1	5.668	1744.91	157.383	1	1	0.0448256	0.554305
0.141	0.26	17.28	0	25.091	1790.73	707.27	1	1	0.392737	0.435676
0.681	0.203	2.452	1	34.037	1015.07	288.338	1	1	0.405335	0.277035
0.102	0.126	16.931	0	63.953	1966.62	521.948	0	1	0.317899	0.38746
0.521	0.256	8.917	1	54.765	1827.22	478.759	0	1	0.0713767	0.229417
0.04	0.107	13.978	0	38.193	1409.35	275.634	0	1	0.410462	0.503546
0.149	0.208	6.384	1	45.696	675.501	319.392	1	1	0.0751305	0.372485
0.404	0.392	9.94	1	27.628	790.547	235.109	0	1	0.293747	0.16787
0.516	0.233	3.82	0	17.103	1111.15	447	0	0	0.325132	0.596432
0.043	0.183	6.435	1	55.046	1600.26	6.735	1	1	0.494034	0.552489
0.24	0.171	9.622	1	67.559	818.84	150.849	1	1	0.324033	0.15125
0.555	0.125	16.064	0	12.717	1373.11	170.929	1	0	0.346245	0.0280709
0.205	0.003	13.935	0	18.026	1201.41	153.399	0	1	0.475887	0.206558
0.782	0.062	2.63	1	11.082	1700.47	727.259	1	1	0.599469	0.509101
0.598	0.282	13.438	1	4.94	210.181	342.523	0	0	0.487405	0.142833
0.156	0.193	15.362	1	66.397	1706.98	347.554	0	1	0.359081	0.601666
0.265	0.044	2.963	0	56.607	1667.29	45.029	0	1	0.303323	0.64294
0.444	0.058	17.301	0	57.256	823.972	710.161	1	1	0.395465	0.222217
0.171	0.169	9.588	1	62.454	863.97	145.521	0	1	0.0358898	0.656142
0.694	0.228	18.162	0	72.437	757.686	286.084	0	1	0.189575	0.345695
0.785	0.114	8.63	0	14.714	1867.53	410.846	0	1	0.327201	0.333091
0.872	0.344	11.653	0	10.346	847.195	666.904	0	1	0.147716	0.26285
0.159	0.358	18.8	1	8.565	368.355	523.678	1	1	0.197851	0.167251
0.425	0.095	2.728	1	66.989	1234.96	109.891	0	1	0.576946	0.11474
0.079	0.078	17.295	1	49.208	71.474	414.762	0	1	0.357488	0.514527
0.429	0.332	16.659	1	9.915	1098.69	400.441	0	0	0.0432875	0.565114
0.794	0.207	3.519	1	64.254	894.953	112.988	0	0	0.060683	0.183807
0.545	0.348	9.153	1	14.18	1279.71	450.893	0	0	0.212683	0.205725
0.127	0.213	15.898	1	20.584	1220.57	708.454	0	1	0.558306	0.187396
0.303	0.397	13.332	0	37.787	1993.66	384.914	0	0	0.374224	0.605618
0.079	0.375	16.691	0	36.036	1628.05	274.382	1	0	0.295596	0.594766
0.083	0.254	18.13	0	60.446	1024.9	439.441	0	0	0.541807	0.0456526
0.878	0.361	9.278	1	69.542	578.481	602.337	0	0	0.319089	0.639073
0.101	0.267	18.907	1	21.925	1013.07	275.156	0	0	0.498593	0.267486
0.377	0.102	4.867	0	39.865	1853.13	706.268	0	1	0.348808	0.665499
0.556	0.226	16.753	1	44.411	1789.54	142.949	0	1	0.16372	0.543901
0.333	0.292	3.394	0	6.749	1788.22	541.527	0	1	0.127079	0.57445
0.421	0.196	3.301	0	4.587	320.471	151.031	0	1	0.198328	0.18637
0.357	0.14	18.424	0	44.149	1950.9	280.551	1	1	0.443623	0.187417
0.52	0.067	16.005	1	41.29	1303.12	15.887	1	1	0.00140996	0.381137
0.652	0.23	14.467	1	7.257	1715.8	118.793	0	1	0.534684	0.337065
0.832	0.026	16.798	1	44.63	1210.92	230.555	1	1	0.152092	0.0252083
0.704	0.016	9.147	0	58.367	821.469	234.813	0	1	0.236579	0.541337
[truncated: 1,115 more rows]

## Sheet: 2017
Riskasset	Years of Education	Gender	Age	Family assets	Family income	Availability of finance-related practitioners	Marriage	Percentage of children	Proportion of elderly people
0.017	5.286	1	52.246	1413.35	629.02	1	1	0.551274	0.0500961
0.014	14.364	0	28.595	1184.51	332.915	0	0	0.319236	0.0998932
0.276	2.462	1	23.381	1054.44	75.605	0	1	0.27452	0.274386
0.372	13.847	1	23.609	267.704	182.222	0	0	0.0059328	0.690323
0.306	13.133	0	2.934	1655.03	362.99	1	1	0.595715	0.341401
0.233	8.016	0	57.655	591.125	193.764	0	1	0.446681	0.490408
0.293	12.463	0	3.235	1129.93	298.81	0	0	0.0158208	0.490023
0.116	2.379	0	67.756	881.308	161.117	1	1	0.0933866	0.641273
0.251	17.735	1	48.941	1913.35	522.335	0	1	0.351811	0.517454
0.382	6.22	0	59.536	172.875	17.913	0	0	0.0646199	0.00816065
0.131	10.02	1	60.174	1863.15	387.669	0	0	0.477718	0.00111087
0.218	16.635	1	10.383	650.463	553.457	0	1	0.236634	0.00822474
0.07	3.89	0	41.194	1638.38	85.872	0	1	0.50687	0.235142
0.036	15.868	1	64.971	1388.44	651.491	1	1	0.330754	0.641252
0.187	14.075	1	21.435	477.831	352.608	0	1	0.228907	0.117432
0.336	8.433	0	41.459	29.661	22.899	0	1	0.104373	0.6906
0.041	13.721	0	52.724	1554.88	637.057	0	1	0.0299203	0.460457
0.393	5.369	0	16.112	926.688	518.032	0	0	0.511924	0.149712
0.173	13.595	0	70.834	1087.18	250.59	0	0	0.0463271	0.334843
0.012	13.801	0	72.708	1061.39	106.613	0	1	0.132902	0.322346
0.11	6.852	1	60.861	587.995	273.471	1	1	0.410956	0.67633
0.1	3.218	1	45.432	186.583	554.732	0	1	0.0421705	0.179385
0.093	5.477	1	35.591	1895.57	16.935	0	1	0.416504	0.681799
0.384	7.391	1	62.598	905.719	590.977	0	1	0.396966	0.37022
0.004	18.795	1	7.807	147.9	485.726	1	1	0.122776	0.576373
0.357	15.982	1	75.494	883.248	81.41	0	1	0.511429	0.218265
0.193	13.228	1	26.48	1455.54	388.489	0	1	0.444246	0.337599
0.202	18.568	1	5.394	2038.72	565.569	0	1	0.0585406	0.216449
0.024	10.303	0	32.958	1480.27	477.894	1	0	0.550102	0.403717
0.007	6.344	0	43.509	947.657	504.121	0	1	0.253755	0.517667
0.121	10.448	1	39.664	1997.6	465.259	0	1	0.362651	0.156569
0.178	6.079	0	71.201	470.257	609.19	0	1	0.412018	0.523499
0.055	15.998	0	24.325	1273.46	27.885	1	1	0.52888	0.0442854
0.335	10.372	0	40.561	1806.44	557.464	0	1	0.304257	0.349669
0.19	4.654	0	42.558	1177.62	513.251	1	0	0.537944	0.282824
0.261	16.705	0	53.784	501.303	442.97	0	1	0.444575	0.327601
0.182	2.022	1	30.465	1996.91	280.119	0	1	0.139988	0.133903
0.284	5.661	1	73.321	186.896	733.907	0	1	0.592712	0.023307
0.184	18.477	1	52.158	1535.72	333.279	0	1	0.362981	0.489724
0.267	5.812	1	57.184	962.492	186.82	0	1	0.530601	0.657723
0.056	7.027	1	72.268	1138.63	442.446	0	0	0.50112	0.388784
0.196	17.516	1	30.168	148.464	603.908	0	1	0.343406	0.0307199
0.178	2.745	0	56.138	296.935	306.619	0	1	0.13325	0.0284555
0.066	15.198	0	57.839	1454.66	300.176	0	1	0.178918	0.527003
0.388	10.257	0	59.979	429.821	668.338	0	1	0.400244	0.518522
0.398	6.808	1	15.618	24.091	706.951	0	1	0.149309	0.145631
0.036	13.519	0	45.161	1112.97	664.24	0	0	0.298947	0.420487
0.14	18.137	1	45.212	197.036	136.961	0	1	0.0513077	0.193741
0.112	16.019	1	26.877	1275.84	143.882	0	1	0.51478	0.331104
0.338	9.698	1	38.85	229.585	177.6	1	1	0.489877	0.245738
0.045	7.572	1	6.71	121.987	122.481	0	1	0.587072	0.277441
0.327	8.051	1	49.753	1237.28	640.312	0	1	0.171447	0.338325
0.206	2.322	0	16.887	816.774	660.529	0	1	0.459957	0.189297
0.192	4.845	1	56.289	980.957	294.826	0	1	0.160552	0.0811792
0.15	13.374	1	72.889	229.835	622.213	0	1	0.587054	0.283721
0.369	14.688	0	13.046	577.73	662.305	0	0	0.342692	0.153279
0.113	18.958	0	65.606	2012.75	217.282	0	1	0.0103641	0.527815
0.247	12.281	0	38.075	1010.25	642.248	0	1	0.183715	0.460543
0.258	15.1	0	64.484	1888.56	663.489	0	1	0.0940092	0.425678
0.059	12.22	1	25.075	1790.41	640.7	0	1	0.0936796	0.493548
0.128	14.818	1	68.044	899.272	361.396	0	1	0.538145	0.190493
0.374	18.596	0	70.315	1187.89	305.504	0	1	0.468636	0.276608
0.255	17.689	0	67.742	1714.93	385.848	0	1	0.202997	0.601688
0.219	15.183	0	47.415	1958.85	134.047	0	0	0.570482	0.383251
0.131	2.712	0	48.505	1327.1	621.12	1	1	0.0117374	0.697052
0.112	11.598	1	10.97	1579.54	493.398	1	1	0.190179	0.243837
0.225	4.503	1	70.185	550.314	139.625	0	1	0.448256	0.6978
0.312	3.648	0	27.301	570.97	708.545	0	0	0.29371	0.0263833
0.394	5.485	0	17.938	1873.35	9.399	0	1	0.399182	0.0986969
0.057	8.098	1	3.277	2000.29	119.704	0	1	0.55457	0.0688101
0.312	17.591	1	63.848	1029.4	32.257	0	1	0.181042	0.0632344
0.295	7.532	0	53.364	916.047	678.447	1	1	0.400024	0.0180517
0.066	17.697	0	10.168	1135.44	586.537	1	1	0.418995	0.332044
0.291	17.974	0	72.562	746.044	128.924	0	1	0.520768	0.626383
0.298	4.11	1	10.344	361.845	99.533	0	1	0.0800928	0.169985
0.145	8.459	1	13.992	1231.14	653.677	1	0	0.485958	0.103098
0.263	4.669	1	14.366	962.241	236.111	0	1	0.283309	0.530421
0.146	15.186	1	34.329	1565.02	643.136	0	1	0.346831	0.662679
0.355	15.934	1	12.098	1464.99	379.223	0	1	0.588043	0.590857
0.244	6.077	1	5.123	528.782	427.921	0	1	0.073574	0.479171
0.142	3.155	1	15.141	507.5	228.802	0	0	0.376366	0.202457
0.224	11.87	1	67.504	988.28	744.539	0	0	0.529337	0.297287
0.237	14.963	1	8.115	978.328	537.566	1	1	0.367815	0.480688
0.057	9.242	0	36.389	1993.47	192.831	0	1	0.0160955	0.590878
0.131	5.427	0	9.609	1679.94	553.867	0	1	0.112119	0.13683
0.182	17.201	0	64.683	949.66	637.535	0	1	0.204975	0.146315
0.369	7.185	0	22.716	1910.47	563.497	0	0	0.572826	0.594702
0.306	9.956	0	54.464	1960.17	40.157	0	1	0.262709	0.512177
0.249	14.07	1	60.851	416.99	387.1	0	0	0.515348	0.44294
0.397	11.151	0	13.311	354.459	338.493	1	0	0.58319	0.638176
0.11	13.012	0	57.546	1244.98	689.443	0	1	0.0243171	0.528541
0.057	6.49	0	48.503	690.022	292.959	0	1	0.300906	0.56364
0.108	17.241	0	29.092	763.57	547.492	0	1	0.568981	0.386392
0.224	3.821	1	51.599	272.524	605.138	0	0	0.0781152	0.143901
0.224	18.923	1	47.283	256.124	561.539	0	0	0.290304	0.214505
0.319	14.588	1	40.55	394.331	357.913	0	1	0.495553	0.0614612
0.142	16.7	0	28.02	1570.65	692.448	0	0	0.472555	0.129331
0.154	4.485	1	21.108	1027.09	253.823	1	1	0.509195	0.694467
0.057	12.938	0	33.39	166.365	293.984	0	1	0.358898	0.358022
0.396	14.144	0	29.751	58.454	131.816	1	0	0.443001	0.64546
0.23	11.372	0	31.574	1000.36	40.589	1	1	0.0544755	0.634523
0.193	5.018	0	47.865	1242.6	52.428	1	1	0.238612	0.305747
0.055	10.971	0	64.298	132.064	446.476	0	1	0.500809	0.348964
0.167	8.29	0	73.314	1741.97	162.323	0	1	0.359227	0.38229
0.082	17.739	1	58.604	1467.5	339.904	1	1	0.0827113	0.442427
0.166	5.856	1	73.847	1735.77	623.556	0	1	0.214844	0.284512
0.097	6.582	1	52.4	1209.11	575.29	0	1	0.413886	0.232365
0.141	6.268	0	41.039	988.03	119.954	0	1	0.420808	0.191433
0.334	12.83	0	44.797	724.386	473.773	0	0	0.11699	0.281265
0.262	2.14	0	22.778	1751.36	69.048	0	1	0.590643	0.236082
0.302	6.15	1	8.217	468.817	111.212	0	1	0.444154	0.372356
0.08	5.014	1	62.303	630.934	733.52	0	1	0.477187	0.390365
0.336	17.101	0	69.19	944.84	73.123	0	1	0.046675	0.218928
0.34	9.214	1	42.043	681.697	385.324	0	0	0.0843776	0.0461013
0.382	14.023	0	46.126	1477.51	468.787	1	1	0.576434	0.494275
0.004	18.855	1	62.394	123.739	539.82	0	1	0.453346	0.505982
0.377	15.974	0	44.683	1002.86	35.239	0	1	0.158043	0.316086
0.291	11.118	1	72.641	976.513	31.938	0	1	0.353734	0.458385
0.184	10.653	1	50.008	696.72	203.804	1	1	0.588977	0.138966
0.394	11.212	1	15.041	1726.44	60.123	0	0	0.261446	0.449049
0.321	5.33	0	71.936	1750.67	159.022	0	1	0.274337	0.690344
0.386	13.243	0	13.021	769.14	373.167	1	1	0.549864	0.520295
0.309	9.262	1	65.212	630.872	27.931	0	1	0.2652	0.113822
0.213	15.746	1	68.056	33.855	278.002	0	1	0.140062	0.0987396
0.009	12.729	1	33.983	1798.74	447.728	0	1	0.0128727	0.050267
0.317	14.799	1	32.726	639.76	370.913	1	1	0.521482	0.317966
0.24	13.056	0	13.188	1074.66	545.216	0	0	0.0569109	0.674856
[truncated: 2,993 more rows]

## Sheet: 2019
Fin	Riskasset	Years of Education	Gender	Age	Family assets	Family income	Availability of finance-related practitioners	Marriage	Percentage of children	Proportion of elderly people
[truncated: 3,020 more rows]
